# Supplementary material for: Joint Transcriptome and Metabolome Analysis Prevails the Biological Mechanisms Underlying the Pro-Survival Fight in In Vitro Heat-Stressed Granulosa Cells
Source: Biology (Basel). 2022 May 30;11(6):839. doi: 10.3390/biology11060839 (PMC9220676; doi:10.3390/biology11060839)
Supplement: Supplementary file 1 [file biology-11-00839-s001.zip]

Archive with 7 entries (7 files):
- Supplementary Figures S1 and S2.pdf
- Supplementary Table S1.xlsx
- Supplementary Table S2.xlsx
- Supplementary Table S3.xlsx
- Supplementary Table S4.xlsx
- Supplementary Table S5.xlsx
- Supplementary Table S6.xlsx
