# Supplementary material for: Joint Transcriptome and Metabolome Analysis Prevails the Biological Mechanisms Underlying the Pro-Survival Fight in In Vitro Heat-Stressed Granulosa Cells
Source: Biology (Basel). 2022 May 30;11(6):839. doi: 10.3390/biology11060839 (PMC9220676; doi:10.3390/biology11060839)
Supplement: Supplementary file 1 [file biology-11-00839-s001.zip › Supplementary Table S1.xlsx]

## Sheet: Supplementary Table S1
Supplementary Table S1: Contain lists of significant differentially expressed genes (FC ≥ 1.5 and 0.05 of FDR) and important metabolites (PLSDA, VIP score ≥ 1) along with their regulation status and identifiers.
DEGs	logFC	Id		Metabolites	LogFC	Id
RBM3	1.66454	509771		Ciliatine	-1.2961	C03557
LENG8	-0.905252	526370		Indole-3-acetaldehyde	0.3802	C00637
GREM1	0.716664	539079		16-Hydroxyhexadecanoic acid	-0.33888	C18218
ACTA2	0.801902	515610		D-(+)-Trehalose	-0.32365	C01083
DCHS1	-0.968416	515576		L-Arginine	0.2906	C00062
CCDC136	-1.21393	615922		3-Hydroxy-3-methylglutaric acid	0.22451	C03761
PLXNA2	-0.63171	407770		cis-Aconitic acid	-0.21929	C00417
MPPE1	-0.94769	506830		L-Histidine	0.13959	C00135
CDKN2A	0.669515	616369		4-Pyridoxic acid	0.13253	C00847
TBX18	-0.652301	517044		Nicotinic acid	0.12793	C00253
SMAD6	-0.77646	511279		Folic acid	0.11087	C00504
ABCC5	-0.736576	511769		gamma-Linolenic acid	-0.085765	C06426
SCN9A	-1.00346	533065		Dulcitol	0.085669	C01697
RSRP1	-1.06981	615263		Glutaric acid	-0.073847	C00489
CROCC	-0.698933	530641		D-(-)-Mannitol	-0.036736	C00392
IFI27	0.736913	507138		L-(-)-Phenylalanine	-0.022411	C00079
EFNB2	-0.805378	100139818		Caffeic acid	0.021631	C01481
VEGFA	-0.710218	281572		L-Tryptophan	-0.016811	C00078
DTX4	-1.67877	528508		4-Hydroxybenzoic acid	0.00021543	C00156
LCP1	0.59704	540990		Mycophenolic acid	0.149	C20380
KLF7	-0.744979	537747		Choline	1.109	C00114
SEL1L3	-0.728315	535060		Glycocyamine	-0.314	C00581
PPP1R12B	-0.841897	107131237		Xanthine	-0.185	C00385
RGS9	-1.09255	281453		Uridine	-0.167	C00299
KIFC2	-0.692967	789523		Serotonin	-0.227	C00780
ARHGDIB	0.860883	327676		Citric acid	1.109	C00158
GABBR1	-0.626266	513785		Indole-3-carboxyaldehyde	-0.263	C08493
SYNGAP1	-0.643126	790307		Galactose	-0.231	C00984
NFKBIZ	-0.750522	282713		L-(-)-Mandelic acid	-0.103	C01984
TRMT44	-0.629165	513470		L-Leucine	0.056	C00123
CLASRP	-0.629372	509208		Lysine	0.316	C00047
SLC16A3	-0.601283	510085		Pyridoxal	-1.329	C00250
CATSPERD	-0.834402	617472		Succinic acid	-1.268	C00042
SH2B2	-0.649532	617840		L-allo-Threonine	0.147	C05519
TRIB1	-0.923865	521857		Proline	-0.238	C00148
IQCK	0.976183	506290		beta-Guanidinopropionic acid	-0.21	C03065
ZNF180	-1.01086	514023		Progesterone	-1.312	C00410
CHRD	-1.22538	509942		Pantothenic acid	-0.204	C00864
CHST13	-1.75657	523460		Riboflavin	-0.438	C00255
HOXD3	-1.02793	100295744		Sebacic acid	-0.083	C08277
AGAP2	-0.912769	504833		AICAR	-0.303	C04677
PCSK1	0.616208	281967		Cholic acid	-0.332	C00695
RAD54L	-0.739203	100140639		4-Nitrophenol	0.185	C00870
UNC5B	-0.625009	524942		L-Glutamine	0.178	C00064
ATP2A1	-1.50497	518117		L-Tyrosine	0.213	C00082
MDM4	-0.682579	514225		L-2-Aminoadipic acid	-0.314	C00956
PHYHIPL	-1.27883	780878		Xanthosine	-0.156	C01762
IQANK1	-0.718521	506831		L-Threonine	-0.155	C00188
LFNG	-0.616172	516209		Pyridoxine	0.059	C00314
DTL	0.612463	539953		Urocanic acid	-0.586	C00785
CACNB1	-0.810154	327703		Thiamine	-0.155	C00378
CATSPERG	-0.594976	100141222
SEMA6A	-0.724011	516019
ADH6	0.767239	510551
HBA	-1.96241	512439
KIAA0408	-0.679554	100140348
GPR15	-1.46437	538740
PYGM	1.9082	327664
SLC27A3	-1.56064	511053
C3AR1	0.748157	540702
EEF1A2	-0.842354	515233
SYT2	-1.64204	100300626
ACHE	-0.602261	540446
PREX2	0.839855	520704
HERC5	0.728943	514373
SPARCL1	0.657334	507537
ABCA2	-0.587639	100299651
PLXNA4	-1.1224	407104
AOX1	0.636511	338074
ZKSCAN7	-0.927097	539552
AMT	-0.663876	280719
MCAM	-0.60789	281301
NTN3	-2.04475	787961
SNRNP48	-0.674545	513601
ADAMTS20	1.80681	536137
IGSF1	-1.12606	100125775
SYT17	-1.12285	532273
LOXL4	0.802709	281904
ADCY2	-0.732864	510708
INSL3	-1.40363	281870
SLC25A34	-1.0935	515553
CDK3	-0.924949	618631
SCARF1	-0.911209	616566
GLIPR1	0.724448	767905
WNT11	-1.05707	613288
PXDN	-0.776172	515860
OLFML3	0.772515	505318
MR1	0.600399	506206
KIF5C	-0.749465	538771
HR	-1.15857	785815
LMOD1	0.925655	532090
GSDMB	-1.77991	509296
C8G	-0.683041	517356
TNFSF9	0.941063	521748
CLCF1	-0.906008	100336481
C21H14orf132	-0.708633	617871
FAM171A2	-1.17277	615144
DOK6	-1.84475	100336967
TMEM35A	-1.01449	533337
LRRC71	-0.867189	511219
SMOC1	-0.594768	508379
OAS1Y	0.683784	654488
OXT	-1.50832	280888
AOC2	-0.907636	100336082
RFLNA	0.63082	507695
ITGA10	-1.17142	506526
CNNM1	1.11222	617053
RILP	-0.667397	783642
TMEFF1	-0.786919	100139803
MSI1	-1.29758	527436
ZNF862	-0.681572	100139854
SERPIND1	-1.76453	100125764
ZBTB25	-0.615617	538889
ANKRD61	-1.35729	768013
SAMD11	-0.68021	100140500
RIMBP2	-1.22248	527119
DNAH17	-0.769994	788092
DIRAS3	0.863575	504559
ANAPC11	1.13102	616275
TEK	-0.967099	280939
INSRR	-1.22706	787068
ASB11	-0.856472	511852
CLDN11	-0.635466	508268
MYB	-0.895121	317776
LIX1	1.10994	535033
CYP46A1	-0.592393	506438
FADS6	-0.775837	523867
ZBTB6	-0.618642	540218
HSD11B2	-1.00955	282434
AMY2B	-0.662703	505049
COL11A2	-0.928929	515435
CFAP300	0.748305	617430
TCF23	-1.02842	616841
PLEKHH1	-0.729036	515305
CLEC12B	0.987447	616085
ATP4B	1.1239	614308
KCNRG	-1.23195	404166
ISG15	1.07391	281871
RXFP3	-1.17046	539509
GPT	-0.811237	539188
CD248	1.3183	520070
ARHGAP36	-0.858125	514137
DNAI2	0.862265	534479
ADAMTS6	-0.730312	540722
RHOJ	1.00556	540619
MASP2	-0.728719	505819
PODXL2	-0.587358	532521
HMCN1	-0.983887	521326
GRHL1	-0.70968	617248
RYR2	-0.877412	537376
STK26	0.740198	539445
MSS51	-1.00623	508577
HIVEP3	-0.600333	509866
ICAM1	0.66035	281839
SLC12A3	-1.19731	404171
APLN	-1.00722	282143
DCX	-0.847124	787968
SBK1	-0.774206	614815
MAOB	-0.820985	338445
SGCD	-1.01025	517059
CCDC9B	-0.720744	513496
SLC2A4	0.664013	282359
CADM2	1.17215	517759
FRMPD4	-1.13957	509589
GNB3	-0.905552	513340
CFAP54	-0.62869	787705
TLR2	0.701034	281534
VSIR	-0.695382	783068
PLA2G4B	-0.813687	505485
BCL11A	-0.930764	538680
SRGAP3	-0.717661	512892
FAM229B	0.585502	777592
AGER	-1.13746	280986
STAB1	-0.728591	505543
USP49	-0.800564	517349
ISG20	-0.598016	506604
C9H6orf163	0.866518	513016
RHCG	-1.1912	281456
CABYR	-0.658932	510319
ACVR2B	-0.586657	282131
HSD11B1	-0.768914	282589
COL26A1	0.82558	617340
GPR142	-1.13097	538511
CSNK1B	-0.678874	785423
ID4	-1.2504	100848012
WDR97	-1.00977	104973958
GSTA5	1.10878	521685
METAP1D	0.627445	533042
EML5	-0.674101	537305
AGBL3	-0.830066	527479
PDE1A	-1.17943	281969
ZNF500	-0.704868	510490
KCTD12	-0.744559	616416
XG	0.72508	101902671
PAG1	-0.638661	614460
CHAD	-0.825949	281069
EFCAB2	-0.898119	615715
SFRP1	-0.655078	282068
KDR	-1.05339	407170
DOC2B	-1.07788	785428
ITGB3BP	0.669208	614469
FBXO44	-0.76934	785057
MAP6D1	-0.730894	614904
ARHGAP33	-0.68745	100138767
IFI44L	0.957486	508347
IGSF9	-0.828379	504209
DRC1	0.94407	509524
LRRC6	-0.704486	527979
PKLR	-0.6937	539579
GRIN2D	-0.884626	618181
FAM217B	0.638251	538877
MSANTD1	-1.01617	614978
GEN1	-0.599656	785690
COLEC10	-0.801383	512030
EMILIN3	1.0585	788927
SH3GL2	-0.726667	512450
PGAP1	-0.635479	504677
SLCO4A1	-1.02167	507969
RTL9	0.775941	101908132
NOS2	0.945678	282876
NFKBID	-0.704743	614198
IL33	-0.958682	507054
UPP1	1.12251	515029
SLC27A5	-0.961242	533016
CAVIN4	-0.674934	528386
NUP210	-1.0668	100125264
ZMAT1	-0.915616	504576
CISH	-0.893957	616753
WHRN	-0.651516	533033
CCDC166	-0.937976	100138046
MACC1	-0.909921	521867
CYP1B1	-0.894093	511470
ARAP2	-0.951062	512010
NRXN1	-0.904427	281950
DEPTOR	-0.609832	617606
TRHDE	0.789279	100336818
H2AW	-0.875006	538911
CCDC190	0.629964	617478
FAM124B	0.851337	506367
SAMD10	-0.887622	540999
IGLON5	-0.923039	786369
CLUL1	0.798359	516801
ADGRV1	-0.833044	537034
C27H8orf48	0.763321	100271834
DAGLA	-0.65501	523665
STK33	0.819098	528309
INSYN1	-0.805006	613490
SAP25	-0.960324	100296776
VWA3B	0.836659	536340
FBXO15	0.613838	505376
SLC37A1	-0.808571	511558
PROSER2	-0.654485	781700
CEP126	0.719921	100336205
MAP3K5	-0.765994	537380
CORO2B	-0.850566	615274
IGF2	-0.975132	281240
