# Supplementary material for: Joint Transcriptome and Metabolome Analysis Prevails the Biological Mechanisms Underlying the Pro-Survival Fight in In Vitro Heat-Stressed Granulosa Cells
Source: Biology (Basel). 2022 May 30;11(6):839. doi: 10.3390/biology11060839 (PMC9220676; doi:10.3390/biology11060839)
Supplement: Supplementary file 1 [file biology-11-00839-s001.zip › Supplementary Table S2.xlsx]

## Sheet: Sheet1
Supplementary table S2: Statistical results of transcriptomics enriched pathways analysis and list of enriched genes in each of these pathways
Pathways	Total	Expected	Hits	Raw p	#NAME?	Holm adjust	FDR	Impact		Pathways	matched_features
Relaxin signaling pathway	130	1.6576	7	0.0013193	2.8796	0.43143	0.17512	0.38462		Relaxin signaling pathway	bta:513340; bta:281572; bta:282876; bta:515610; bta:281870; bta:510708; bta:539509
Tyrosine metabolism	39	0.49728	4	0.0014597	2.8357	0.47585	0.17512	0.68889		Tyrosine metabolism	bta:338445; bta:100336082; bta:338074; bta:510551
Dilated cardiomyopathy (DCM)	99	1.2623	6	0.0016066	2.7941	0.52215	0.17512	0.12821		Dilated cardiomyopathy (DCM)	bta:517059; bta:327703; bta:537376; bta:518117; bta:506526; bta:510708
Arrhythmogenic right ventricular cardiomyopathy (ARVC)	76	0.96905	5	0.0027703	2.5575	0.89758	0.22647	0		Arrhythmogenic right ventricular cardiomyopathy (ARVC)	bta:517059; bta:327703; bta:537376; bta:518117; bta:506526
Hypertrophic cardiomyopathy (HCM)	92	1.1731	5	0.0062818	2.2019	1	0.30972	0		Hypertrophic cardiomyopathy (HCM)	bta:517059; bta:327703; bta:537376; bta:518117; bta:506526
TGF-beta signaling pathway	93	1.1858	5	0.0065727	2.1823	1	0.30972	0.18571		TGF-beta signaling pathway	bta:282131; bta:511279; bta:100848012; bta:509942; bta:539079
Axon guidance	179	2.2824	7	0.0077985	2.108	1	0.30972	0.11765		Axon guidance	bta:524942; bta:787961; bta:100139818; bta:407104; bta:407770; bta:516019; bta:512892
Drug metabolism - cytochrome P450	63	0.80329	4	0.0083706	2.0772	1	0.30972	0.64706		Drug metabolism - cytochrome P450	bta:521685; bta:510551; bta:338445; bta:338074
Apelin signaling pathway	140	1.7851	6	0.0088474	2.0532	1	0.30972	0.31148		Apelin signaling pathway	bta:513340; bta:537376; bta:510708; bta:282876; bta:515610; bta:282143
Metabolism of xenobiotics by cytochrome P450	67	0.85429	4	0.010362	1.9845	1	0.30972	0.77612		Metabolism of xenobiotics by cytochrome P450	bta:521685; bta:510551; bta:511470; bta:282589
Fluid shear stress and atherosclerosis	145	1.8488	6	0.010419	1.9822	1	0.30972	0.20652		Fluid shear stress and atherosclerosis	bta:281839; bta:282131; bta:407170; bta:521685; bta:281572; bta:537380
Oxytocin signaling pathway	152	1.9381	6	0.012939	1.8881	1	0.35258	0.12281		Oxytocin signaling pathway	bta:510708; bta:280888; bta:505485; bta:107131237; bta:327703; bta:537376
Chemical carcinogenesis	77	0.9818	4	0.016613	1.7796	1	0.39443	0.44444		Chemical carcinogenesis	bta:510551; bta:521685; bta:511470; bta:282589
Glycine, serine and threonine metabolism	43	0.54828	3	0.0172	1.7645	1	0.39443	0.078947		Glycine, serine and threonine metabolism	bta:338445; bta:100336082; bta:280719
Taste transduction	79	1.0073	4	0.018093	1.7425	1	0.39443	0.28125		Taste transduction	bta:533065; bta:281969; bta:513785; bta:513340
Primary bile acid biosynthesis	17	0.21676	2	0.01934	1.7135	1	0.39526	0.32558		Primary bile acid biosynthesis	bta:506438; bta:533016
Tryptophan metabolism	47	0.59928	3	0.021788	1.6618	1	0.40585	0.38095		Tryptophan metabolism	bta:511470; bta:338445; bta:338074
Cocaine addiction	48	0.61203	3	0.02303	1.6377	1	0.40585	0.041667		Cocaine addiction	bta:338445; bta:281453; bta:618181
Arginine biosynthesis	19	0.24226	2	0.023919	1.6213	1	0.40585	0.41667		Arginine biosynthesis	bta:282876; bta:539188
Complement and coagulation cascades	87	1.1093	4	0.024823	1.6052	1	0.40585	0.076923		Complement and coagulation cascades	bta:100125764; bta:505819; bta:517356; bta:540702
Morphine addiction	92	1.1731	4	0.029703	1.5272	1	0.46252	0.33846		Morphine addiction	bta:510708; bta:513340; bta:281969; bta:513785
Ovarian steroidogenesis	54	0.68854	3	0.031273	1.5048	1	0.46484	0.069767		Ovarian steroidogenesis	bta:510708; bta:511470; bta:505485
Phenylalanine metabolism	23	0.29327	2	0.034243	1.4654	1	0.47372	0.36364		Phenylalanine metabolism	bta:100336082; bta:338445
Ras signaling pathway	242	3.0857	7	0.034768	1.4588	1	0.47372	0.081395		Ras signaling pathway	bta:281240; bta:281572; bta:280939; bta:407170; bta:505485; bta:790307; bta:513340
VEGF signaling pathway	58	0.73954	3	0.037518	1.4258	1	0.47442	0.44444		VEGF signaling pathway	bta:407170; bta:505485; bta:281572
Circadian entrainment	100	1.2751	4	0.038619	1.4132	1	0.47442	0.68889		Circadian entrainment	bta:618181; bta:513340; bta:537376; bta:510708
Malaria	59	0.75229	3	0.039172	1.407	1	0.47442	0.076923		Malaria	bta:281839; bta:512439; bta:281534
Pancreatic secretion	102	1.3006	4	0.041063	1.3866	1	0.47955	0.022222		Pancreatic secretion	bta:537376; bta:505049; bta:518117; bta:510708
Rheumatoid arthritis	104	1.3261	4	0.043593	1.3606	1	0.49049	0.081633		Rheumatoid arthritis	bta:281839; bta:281572; bta:281534; bta:280939
Calcium signaling pathway	203	2.5884	6	0.044999	1.3468	1	0.49049	0.16		Calcium signaling pathway	bta:281969; bta:282876; bta:618181; bta:537376; bta:510708; bta:518117
Proteoglycans in cancer	205	2.6139	6	0.046812	1.3296	1	0.49282	0.10615		Proteoglycans in cancer	bta:107131237; bta:281534; bta:281572; bta:281240; bta:407170; bta:613288
PI3K-Akt signaling pathway	373	4.756	9	0.048227	1.3167	1	0.49282	0.1236		PI3K-Akt signaling pathway	bta:280939; bta:407170; bta:281240; bta:281572; bta:513340; bta:506526; bta:281069; bta:281534; bta:317776
Insulin resistance	110	1.4026	4	0.0517	1.2865	1	0.5123	0.010204		Insulin resistance	bta:511053; bta:533016; bta:282359; bta:327664
Steroid hormone biosynthesis	68	0.86705	3	0.055679	1.2543	1	0.5236	0.2268		Steroid hormone biosynthesis	bta:282589; bta:282434; bta:511470
Glutamatergic synapse	113	1.4408	4	0.056043	1.2515	1	0.5236	0.25532		Glutamatergic synapse	bta:618181; bta:510708; bta:513340; bta:505485
Starch and sucrose metabolism	32	0.40802	2	0.062371	1.205	1	0.56653	0.58333		Starch and sucrose metabolism	bta:505049; bta:327664
cAMP signaling pathway	229	2.9199	6	0.072116	1.142	1	0.63735	0.15663		cAMP signaling pathway	bta:537376; bta:518117; bta:513785; bta:510708; bta:618181; bta:280888
Leishmaniasis	78	0.99455	3	0.077273	1.112	1	0.66284	0.2		Leishmaniasis	bta:281534; bta:282876; bta:515233
MAPK signaling pathway	292	3.7232	7	0.079055	1.1021	1	0.66284	0.10169		MAPK signaling pathway	bta:505485; bta:280939; bta:407170; bta:327703; bta:537380; bta:281240; bta:281572
Vascular smooth muscle contraction	133	1.6958	4	0.089792	1.0468	1	0.73405	0.17647		Vascular smooth muscle contraction	bta:107131237; bta:515610; bta:505485; bta:510708
Insulin signaling pathway	137	1.7468	4	0.0975	1.011	1	0.75993	0.13333		Insulin signaling pathway	bta:539579; bta:327664; bta:617840; bta:282359
Vitamin B6 metabolism	8	0.10201	1	0.097605	1.0105	1	0.75993	0.36364		Vitamin B6 metabolism	bta:338074
Cardiac muscle contraction	90	1.1476	3	0.10724	0.96963	1	0.7713	0.08		Cardiac muscle contraction	bta:327703; bta:537376; bta:518117
GABAergic synapse	90	1.1476	3	0.10724	0.96963	1	0.7713	0.31429		GABAergic synapse	bta:513785; bta:510708; bta:513340
African trypanosomiasis	44	0.56103	2	0.10796	0.96674	1	0.7713	0.076923		African trypanosomiasis	bta:281839; bta:512439
Focal adhesion	198	2.5246	5	0.1085	0.96457	1	0.7713	0.27586		Focal adhesion	bta:506526; bta:107131237; bta:281069; bta:407170; bta:281572
Type II diabetes mellitus	46	0.58653	2	0.11624	0.93466	1	0.80871	0.125		Type II diabetes mellitus	bta:539579; bta:282359
Adrenergic signaling in cardiomyocytes	150	1.9126	4	0.12458	0.90454	1	0.83198	0.25532		Adrenergic signaling in cardiomyocytes	bta:327703; bta:537376; bta:518117; bta:510708
Arginine and proline metabolism	48	0.61203	2	0.12467	0.90424	1	0.83198	0.12821		Arginine and proline metabolism	bta:338445; bta:282876
Amyotrophic lateral sclerosis (ALS)	51	0.65028	2	0.13758	0.86144	1	0.88622	0.081081		Amyotrophic lateral sclerosis (ALS)	bta:618181; bta:537380
Cell adhesion molecules (CAMs)	158	2.0146	4	0.14268	0.84565	1	0.88622	0.079681		Cell adhesion molecules (CAMs)	bta:281950; bta:281839; bta:508268; bta:783068
Staphylococcus aureus infection	103	1.3133	3	0.14395	0.84177	1	0.88622	0.13889		Staphylococcus aureus infection	bta:505819; bta:540702; bta:281839
AGE-RAGE signaling pathway in diabetic complications	103	1.3133	3	0.14395	0.84177	1	0.88622	0.21311		AGE-RAGE signaling pathway in diabetic complications	bta:280986; bta:281839; bta:281572
Notch signaling pathway	53	0.67579	2	0.14635	0.83461	1	0.88622	0.086957		Notch signaling pathway	bta:528508; bta:516209
Human papillomavirus infection	345	4.399	7	0.15084	0.8215	1	0.89678	0.06383		Human papillomavirus infection	bta:506526; bta:281069; bta:281572; bta:516209; bta:281871; bta:785423; bta:613288
HIF-1 signaling pathway	110	1.4026	3	0.16523	0.7819	1	0.96484	0.14062		HIF-1 signaling pathway	bta:281572; bta:280939; bta:282876
Legionellosis	58	0.73954	2	0.16873	0.7728	1	0.96766	0.068182		Legionellosis	bta:515233; bta:281534
Cholinergic synapse	114	1.4536	3	0.17779	0.75009	1	0.96766	0.25641		Cholinergic synapse	bta:540446; bta:510708; bta:513340
ABC transporters	60	0.76504	2	0.17784	0.74996	1	0.96766	0		ABC transporters	bta:511769; bta:100299651
Neuroactive ligand-receptor interaction	363	4.6285	7	0.18055	0.74341	1	0.96766	0.037879		Neuroactive ligand-receptor interaction	bta:618181; bta:513785; bta:539509; bta:540702; bta:282143; bta:280888; bta:281870
Hepatocellular carcinoma	174	2.2186	4	0.1817	0.74064	1	0.96766	0.074468		Hepatocellular carcinoma	bta:281240; bta:785423; bta:613288; bta:521685
Serotonergic synapse	116	1.4791	3	0.18417	0.73478	1	0.96766	0.15556		Serotonergic synapse	bta:513340; bta:338445; bta:505485
Amoebiasis	117	1.4918	3	0.18738	0.72728	1	0.96766	0.022222		Amoebiasis	bta:282876; bta:281534; bta:517356
Necroptosis	177	2.2569	4	0.18939	0.72265	1	0.96766	0.04		Necroptosis	bta:507054; bta:327664; bta:538911; bta:505485
Glycolysis or Gluconeogenesis	64	0.81604	2	0.19628	0.70711	1	0.9725	0.17647		Glycolysis or Gluconeogenesis	bta:510551; bta:539579
Retinol metabolism	64	0.81604	2	0.19628	0.70711	1	0.9725	0.77778		Retinol metabolism	bta:510551; bta:338074
Neurotrophin signaling pathway	122	1.5556	3	0.20365	0.69111	1	0.9927	0.11842		Neurotrophin signaling pathway	bta:537380; bta:327676; bta:617840
One carbon pool by folate	18	0.22951	1	0.20643	0.68522	1	0.9927	1		One carbon pool by folate	bta:280719
Amphetamine addiction	67	0.85429	2	0.21027	0.67723	1	0.99649	0.033898		Amphetamine addiction	bta:618181; bta:338445
Glycosaminoglycan biosynthesis - chondroitin sulfate / dermatan sulfate	20	0.25501	1	0.22658	0.64477	1	1	0		Glycosaminoglycan biosynthesis - chondroitin sulfate / dermatan sulfate	bta:523460
Dopaminergic synapse	132	1.6831	3	0.2371	0.62507	1	1	0.17391		Dopaminergic synapse	bta:338445; bta:513340; bta:538771
Gastric acid secretion	74	0.94355	2	0.24323	0.61398	1	1	0.071429		Gastric acid secretion	bta:510708; bta:614308
Purine metabolism	134	1.7086	3	0.2439	0.61278	1	1	0.58824		Purine metabolism	bta:281969; bta:510708; bta:539579
Viral myocarditis	76	0.96905	2	0.2527	0.59739	1	1	0.028571		Viral myocarditis	bta:517059; bta:281839
Drug metabolism - other enzymes	76	0.96905	2	0.2527	0.59739	1	1	0.11111		Drug metabolism - other enzymes	bta:515029; bta:521685
Histidine metabolism	23	0.29327	1	0.25586	0.59199	1	1	0.13333		Histidine metabolism	bta:338445
Signaling pathways regulating pluripotency of stem cells	139	1.7723	3	0.26106	0.58326	1	1	0.09375		Signaling pathways regulating pluripotency of stem cells	bta:613288; bta:282131; bta:100848012
Platinum drug resistance	78	0.99455	2	0.26219	0.58139	1	1	0.021739		Platinum drug resistance	bta:521685; bta:537380
Glycosylphosphatidylinositol (GPI)-anchor biosynthesis	24	0.30602	1	0.26538	0.57614	1	1	0.22727		Glycosylphosphatidylinositol (GPI)-anchor biosynthesis	bta:504677
EGFR tyrosine kinase inhibitor resistance	80	1.0201	2	0.27167	0.56596	1	1	0.12069		EGFR tyrosine kinase inhibitor resistance	bta:407170; bta:281572
Salmonella infection	82	1.0456	2	0.28115	0.55106	1	1	0.093023		Salmonella infection	bta:783642; bta:282876
Maturity onset diabetes of the young	26	0.33152	1	0.28404	0.54661	1	1	0.029412		Maturity onset diabetes of the young	bta:539579
Bile secretion	83	1.0583	2	0.28589	0.5438	1	1	0.016393		Bile secretion	bta:510708; bta:533016
Phototransduction	27	0.34427	1	0.2932	0.53284	1	1	0.037037		Phototransduction	bta:281453
Insulin secretion	85	1.0838	2	0.29536	0.52965	1	1	0.052632		Insulin secretion	bta:510708; bta:537376
Rap1 signaling pathway	216	2.7541	4	0.29678	0.52757	1	1	0.075		Rap1 signaling pathway	bta:281572; bta:280939; bta:407170; bta:510708
Collecting duct acid secretion	28	0.35702	1	0.30224	0.51965	1	1	0		Collecting duct acid secretion	bta:614308
Retrograde endocannabinoid signaling	152	1.9381	3	0.30627	0.51389	1	1	0.375		Retrograde endocannabinoid signaling	bta:513340; bta:523665; bta:510708
Progesterone-mediated oocyte maturation	88	1.1221	2	0.30953	0.5093	1	1	0.081081		Progesterone-mediated oocyte maturation	bta:510708; bta:616275
alpha-Linolenic acid metabolism	29	0.36977	1	0.31117	0.50701	1	1	0.125		alpha-Linolenic acid metabolism	bta:505485
Hippo signaling pathway - multiple species	29	0.36977	1	0.31117	0.50701	1	1	0.12821		Hippo signaling pathway - multiple species	bta:515576
ECM-receptor interaction	89	1.1348	2	0.31424	0.50274	1	1	0.02521		ECM-receptor interaction	bta:506526; bta:281069
Glyoxylate and dicarboxylate metabolism	30	0.38252	1	0.31998	0.49488	1	1	0.086957		Glyoxylate and dicarboxylate metabolism	bta:280719
Epstein-Barr virus infection	228	2.9072	4	0.33151	0.47951	1	1	0.076336		Epstein-Barr virus infection	bta:281839; bta:281534; bta:654488; bta:281871
GnRH signaling pathway	93	1.1858	2	0.33301	0.47755	1	1	0.075		GnRH signaling pathway	bta:510708; bta:505485
Alcoholism	229	2.9199	4	0.33441	0.47572	1	1	0.081967		Alcoholism	bta:618181; bta:338445; bta:513340; bta:538911
Prion diseases	32	0.40802	1	0.33727	0.47202	1	1	0		Prion diseases	bta:517356
Wnt signaling pathway	161	2.0529	3	0.33781	0.47133	1	1	0.15		Wnt signaling pathway	bta:613288; bta:785423; bta:282068
Aldosterone synthesis and secretion	96	1.2241	2	0.34699	0.45968	1	1	0.026316		Aldosterone synthesis and secretion	bta:510708; bta:523665
beta-Alanine metabolism	34	0.43352	1	0.35413	0.45084	1	1	0.13636		beta-Alanine metabolism	bta:100336082
Linoleic acid metabolism	36	0.45902	1	0.37056	0.43114	1	1	1		Linoleic acid metabolism	bta:505485
Melanogenesis	102	1.3006	2	0.37467	0.42635	1	1	0.054054		Melanogenesis	bta:510708; bta:613288
Alanine, aspartate and glutamate metabolism	37	0.47177	1	0.37862	0.4218	1	1	0		Alanine, aspartate and glutamate metabolism	bta:539188
Aldosterone-regulated sodium reabsorption	37	0.47177	1	0.37862	0.4218	1	1	0		Aldosterone-regulated sodium reabsorption	bta:282434
Inflammatory mediator regulation of TRP channels	103	1.3133	2	0.37924	0.42109	1	1	0.041667		Inflammatory mediator regulation of TRP channels	bta:505485; bta:510708
Glucagon signaling pathway	103	1.3133	2	0.37924	0.42109	1	1	0.061224		Glucagon signaling pathway	bta:510708; bta:327664
Glycerophospholipid metabolism	103	1.3133	2	0.37924	0.42109	1	1	0.32653		Glycerophospholipid metabolism	bta:540446; bta:505485
Endocytosis	245	3.1239	4	0.38103	0.41904	1	1	0.0083333		Endocytosis	bta:512450; bta:504833; bta:512010; bta:538771
Pyruvate metabolism	38	0.48453	1	0.38657	0.41277	1	1	0.31818		Pyruvate metabolism	bta:539579
Nicotinate and nicotinamide metabolism	39	0.49728	1	0.39443	0.40403	1	1	0.08		Nicotinate and nicotinamide metabolism	bta:338074
Nicotine addiction	40	0.51003	1	0.40219	0.39557	1	1	0		Nicotine addiction	bta:618181
Influenza A	181	2.3079	3	0.4074	0.38998	1	1	0.036697		Influenza A	bta:507054; bta:654488; bta:281839
Homologous recombination	42	0.53553	1	0.41741	0.37944	1	1	0		Homologous recombination	bta:100140639
Bladder cancer	42	0.53553	1	0.41741	0.37944	1	1	0		Bladder cancer	bta:281572
Fatty acid degradation	42	0.53553	1	0.41741	0.37944	1	1	0.016129		Fatty acid degradation	bta:510551
Toxoplasmosis	113	1.4408	2	0.42411	0.37252	1	1	0.071429		Toxoplasmosis	bta:282876; bta:281534
Leukocyte transendothelial migration	113	1.4408	2	0.42411	0.37252	1	1	0.089744		Leukocyte transendothelial migration	bta:508268; bta:281839
Antifolate resistance	43	0.54828	1	0.42487	0.37174	1	1	0		Antifolate resistance	bta:511769
Carbohydrate digestion and absorption	44	0.56103	1	0.43224	0.36427	1	1	0		Carbohydrate digestion and absorption	bta:505049
Chagas disease (American trypanosomiasis)	115	1.4663	2	0.43289	0.36362	1	1	0.090909		Chagas disease (American trypanosomiasis)	bta:281534; bta:282876
TNF signaling pathway	118	1.5046	2	0.44593	0.35074	1	1	0.010204		TNF signaling pathway	bta:281839; bta:537380
Oocyte meiosis	119	1.5173	2	0.45024	0.34656	1	1	0.14286		Oocyte meiosis	bta:616275; bta:510708
Platelet activation	121	1.5428	2	0.4588	0.33838	1	1	0.060606		Platelet activation	bta:510708; bta:505485
Vasopressin-regulated water reabsorption	49	0.62478	1	0.46771	0.33002	1	1	0.045455		Vasopressin-regulated water reabsorption	bta:327676
Hedgehog signaling pathway	51	0.65028	1	0.48128	0.31761	1	1	0.058824		Hedgehog signaling pathway	bta:785423
Valine, leucine and isoleucine degradation	51	0.65028	1	0.48128	0.31761	1	1	0.125		Valine, leucine and isoleucine degradation	bta:338074
Ether lipid metabolism	52	0.66303	1	0.48793	0.31164	1	1	0.44444		Ether lipid metabolism	bta:505485
Kaposi sarcoma-associated herpesvirus infection	206	2.6266	3	0.4911	0.30883	1	1	0.032787		Kaposi sarcoma-associated herpesvirus infection	bta:513340; bta:281572; bta:281839
FoxO signaling pathway	131	1.6703	2	0.50043	0.30066	1	1	0.025316		FoxO signaling pathway	bta:504833; bta:282359
Regulation of actin cytoskeleton	211	2.6904	3	0.50718	0.29484	1	1	0.13514		Regulation of actin cytoskeleton	bta:107131237; bta:506526; bta:787068
Pyrimidine metabolism	56	0.71404	1	0.51371	0.28928	1	1	0.19298		Pyrimidine metabolism	bta:515029
Regulation of lipolysis in adipocytes	58	0.73954	1	0.52611	0.27892	1	1	0.052632		Regulation of lipolysis in adipocytes	bta:510708
Estrogen signaling pathway	138	1.7596	2	0.52835	0.27708	1	1	0.04918		Estrogen signaling pathway	bta:510708; bta:513785
Long-term depression	60	0.76504	1	0.5382	0.26906	1	1	0.15625		Long-term depression	bta:505485
Glutathione metabolism	60	0.76504	1	0.5382	0.26906	1	1	0.33333		Glutathione metabolism	bta:521685
Pathways in cancer	542	6.9109	7	0.54225	0.2658	1	1	0.047445		Pathways in cancer	bta:613288; bta:281240; bta:282876; bta:281572; bta:510708; bta:513340; bta:521685
Longevity regulating pathway - multiple species	62	0.79054	1	0.54998	0.25965	1	1	0.020833		Longevity regulating pathway - multiple species	bta:510708
Basal cell carcinoma	63	0.80329	1	0.55576	0.25511	1	1	0.083333		Basal cell carcinoma	bta:613288
Cortisol synthesis and secretion	65	0.82879	1	0.5671	0.24634	1	1	0.025		Cortisol synthesis and secretion	bta:510708
GnRH secretion	65	0.82879	1	0.5671	0.24634	1	1	0.03125		GnRH secretion	bta:513785
Central carbon metabolism in cancer	66	0.84154	1	0.57266	0.2421	1	1	0		Central carbon metabolism in cancer	bta:510085
Breast cancer	150	1.9126	2	0.57372	0.2413	1	1	0.029126		Breast cancer	bta:785423; bta:613288
Human T-cell leukemia virus 1 infection	234	2.9837	3	0.57759	0.23838	1	1	0.041667		Human T-cell leukemia virus 1 infection	bta:281839; bta:510708; bta:616275
Cytosolic DNA-sensing pathway	67	0.85429	1	0.57815	0.23796	1	1	0.033333		Cytosolic DNA-sensing pathway	bta:507054
Phospholipase D signaling pathway	152	1.9381	2	0.58097	0.23585	1	1	0.018182		Phospholipase D signaling pathway	bta:510708; bta:505485
Measles	152	1.9381	2	0.58097	0.23585	1	1	0.023256		Measles	bta:281534; bta:654488
Gastric cancer	153	1.9509	2	0.58456	0.23317	1	1	0.05618		Gastric cancer	bta:785423; bta:613288
mTOR signaling pathway	154	1.9636	2	0.58813	0.23052	1	1	0.054054		mTOR signaling pathway	bta:617606; bta:613288
Long-term potentiation	69	0.8798	1	0.58893	0.22994	1	1	0.125		Long-term potentiation	bta:618181
Fc epsilon RI signaling pathway	70	0.89255	1	0.59421	0.22606	1	1	0.02439		Fc epsilon RI signaling pathway	bta:505485
Inflammatory bowel disease (IBD)	70	0.89255	1	0.59421	0.22606	1	1	0.031746		Inflammatory bowel disease (IBD)	bta:281534
Cytokine-cytokine receptor interaction	323	4.1185	4	0.59471	0.22569	1	1	0.12011		Cytokine-cytokine receptor interaction	bta:282131; bta:521748; bta:100336481; bta:507054
Cushing syndrome	156	1.9891	2	0.5952	0.22533	1	1	0.046512		Cushing syndrome	bta:510708; bta:613288
Renal cell carcinoma	71	0.9053	1	0.59943	0.22226	1	1	0.037736		Renal cell carcinoma	bta:281572
Non-alcoholic fatty liver disease (NAFLD)	158	2.0146	2	0.60219	0.22027	1	1	0.046154		Non-alcoholic fatty liver disease (NAFLD)	bta:539579; bta:537380
Renin secretion	72	0.91805	1	0.60458	0.21855	1	1	0		Renin secretion	bta:281969
Adipocytokine signaling pathway	72	0.91805	1	0.60458	0.21855	1	1	0.027778		Adipocytokine signaling pathway	bta:282359
Human cytomegalovirus infection	245	3.1239	3	0.609	0.21538	1	1	0.10811		Human cytomegalovirus infection	bta:513340; bta:281572; bta:510708
Thyroid hormone synthesis	74	0.94355	1	0.61468	0.21135	1	1	0.021739		Thyroid hormone synthesis	bta:510708
RNA transport	164	2.0911	2	0.62259	0.2058	1	1	0.0098039		RNA transport	bta:100125264; bta:515233
Hepatitis C	164	2.0911	2	0.62259	0.2058	1	1	0.011111		Hepatitis C	bta:508268; bta:654488
Pancreatic cancer	76	0.96905	1	0.62453	0.20445	1	1	0.058824		Pancreatic cancer	bta:281572
Pertussis	77	0.9818	1	0.62936	0.2011	1	1	0.018868		Pertussis	bta:282876
p53 signaling pathway	77	0.9818	2	0.64936	0.2011	1	1	0.032787		p53 signaling pathway	bta:514225; bta:616369
cGMP-PKG signaling pathway	169	2.1549	2	0.63898	0.19451	1	1	0.015625		cGMP-PKG signaling pathway	bta:518117; bta:510708
Phagosome	170	2.1676	2	0.64219	0.19234	1	1	0.027397		Phagosome	bta:783642; bta:281534
PPAR signaling pathway	81	1.0328	1	0.64807	0.18838	1	1	0		PPAR signaling pathway	bta:533016
Prolactin signaling pathway	83	1.0583	1	0.65707	0.18239	1	1	0.037736		Prolactin signaling pathway	bta:616753
Arachidonic acid metabolism	83	1.0583	1	0.65707	0.18239	1	1	0.44186		Arachidonic acid metabolism	bta:505485
Peroxisome	84	1.0711	1	0.66149	0.17948	1	1	0		Peroxisome	bta:282876
Tight junction	177	2.2569	2	0.66404	0.1778	1	1	0.093023		Tight junction	bta:537380; bta:508268
Alzheimer disease	180	2.2951	2	0.67308	0.17193	1	1	0		Alzheimer disease	bta:518117; bta:618181
Systemic lupus erythematosus	182	2.3206	2	0.679	0.16813	1	1	0		Systemic lupus erythematosus	bta:517356; bta:538911
Longevity regulating pathway	90	1.1476	1	0.68682	0.16316	1	1	0.022727		Longevity regulating pathway	bta:510708
Gap junction	90	1.1476	1	0.68682	0.16316	1	1	0.073171		Gap junction	bta:510708
Chemokine signaling pathway	188	2.3971	2	0.69622	0.15725	1	1	0.10714		Chemokine signaling pathway	bta:513340; bta:510708
Fc gamma R-mediated phagocytosis	93	1.1858	1	0.69877	0.15566	1	1	0.022222		Fc gamma R-mediated phagocytosis	bta:505485
Salivary secretion	93	1.1858	1	0.69877	0.15566	1	1	0.027778		Salivary secretion	bta:510708
PD-L1 expression and PD-1 checkpoint pathway in cancer	93	1.1858	1	0.69877	0.15566	1	1	0.054795		PD-L1 expression and PD-1 checkpoint pathway in cancer	bta:281534
Endocrine resistance	94	1.1986	1	0.70265	0.15326	1	1	0.017241		Endocrine resistance	bta:510708
Small cell lung cancer	94	1.1986	1	0.70265	0.15326	1	1	0.022727		Small cell lung cancer	bta:282876
mRNA surveillance pathway	95	1.2113	1	0.70649	0.1509	1	1	0.019231		mRNA surveillance pathway	bta:527436
Prostate cancer	98	1.2496	1	0.7177	0.14406	1	1	0.056604		Prostate cancer	bta:787068
Choline metabolism in cancer	99	1.2623	1	0.72134	0.14186	1	1	0.051282		Choline metabolism in cancer	bta:505485
Huntington disease	198	2.5246	2	0.72325	0.14071	1	1	0		Huntington disease	bta:534479; bta:788092
Tuberculosis	198	2.5246	2	0.72325	0.14071	1	1	0.07619		Tuberculosis	bta:281534; bta:282876
MicroRNAs in cancer	292	3.7232	3	0.72527	0.1395	1	1	0.0068966		MicroRNAs in cancer	bta:281572; bta:511470; bta:514225
RIG-I-like receptor signaling pathway	102	1.3006	1	0.73198	0.1355	1	1	0.019608		RIG-I-like receptor signaling pathway	bta:281871
JAK-STAT signaling pathway	202	2.5756	2	0.73349	0.13461	1	1	0.14706		JAK-STAT signaling pathway	bta:616753; bta:338074
Parathyroid hormone synthesis, secretion and action	104	1.3261	1	0.73886	0.13144	1	1	0.030769		Parathyroid hormone synthesis, secretion and action	bta:510708
NF-kappa B signaling pathway	105	1.3388	1	0.74223	0.12946	1	1	0.014925		NF-kappa B signaling pathway	bta:281839
Toll-like receptor signaling pathway	110	1.4026	1	0.75844	0.12008	1	1	0.11688		Toll-like receptor signaling pathway	bta:281534
Thyroid hormone signaling pathway	118	1.5046	1	0.78231	0.10662	1	1	0.026316		Thyroid hormone signaling pathway	bta:518117
Growth hormone synthesis, secretion and action	118	1.5046	1	0.78231	0.10662	1	1	0.037037		Growth hormone synthesis, secretion and action	bta:510708
Sphingolipid signaling pathway	120	1.5301	1	0.7879	0.10353	1	1	0.032258		Sphingolipid signaling pathway	bta:537380
Protein digestion and absorption	121	1.5428	1	0.79064	0.10202	1	1	0		Protein digestion and absorption	bta:515435
Lysosome	123	1.5683	1	0.79602	0.099073	1	1	0		Lysosome	bta:100299651
AMPK signaling pathway	123	1.5683	1	0.79602	0.099073	1	1	0.029851		AMPK signaling pathway	bta:282359
Cell cycle	123	1.5683	1	0.79602	0.099073	1	1	0.12088		Cell cycle	bta:616275
Human immunodeficiency virus 1 infection	234	2.9837	2	0.8044	0.094529	1	1	0.033333		Human immunodeficiency virus 1 infection	bta:513340; bta:281534
Thermogenesis	239	3.0474	2	0.81384	0.08946	1	1	0.075472		Thermogenesis	bta:510708; bta:537380
Natural killer cell mediated cytotoxicity	131	1.6703	1	0.81621	0.088199	1	1	0.051948		Natural killer cell mediated cytotoxicity	bta:281839
Ubiquitin mediated proteolysis	140	1.7851	1	0.83656	0.077504	1	1	0		Ubiquitin mediated proteolysis	bta:616275
Oxidative phosphorylation	140	1.7851	1	0.83656	0.077504	1	1	0.0089286		Oxidative phosphorylation	bta:614308
Apoptosis	142	1.8106	1	0.84077	0.075324	1	1	0.048544		Apoptosis	bta:537380
Autophagy - animal	142	1.8106	1	0.84077	0.075324	1	1	0.07767		Autophagy - animal	bta:617606
Hippo signaling pathway	151	1.9254	1	0.85842	0.0663	1	1	0.011364		Hippo signaling pathway	bta:613288
Protein processing in endoplasmic reticulum	166	2.1166	1	0.88363	0.053729	1	1	0.020619		Protein processing in endoplasmic reticulum	bta:537380
Hepatitis B	171	2.1804	1	0.891	0.050121	1	1	0.015748		Hepatitis B	bta:281534
Herpes simplex virus 1 infection	404	5.1513	3	0.89476	0.048294	1	1	0.041322		Herpes simplex virus 1 infection	bta:281534; bta:654488; bta:514023
NOD-like receptor signaling pathway	183	2.3334	1	0.90686	0.042459	1	1	0		NOD-like receptor signaling pathway	bta:654488
Transcriptional misregulation in cancer	191	2.4354	1	0.91614	0.038038	1	1	0.0049505		Transcriptional misregulation in cancer	bta:282713
Olfactory transduction	1145	14.6	1	1	6.1453e-08	1	1	0.041667		Olfactory transduction	bta:281969
