# Supplementary material for: Joint Transcriptome and Metabolome Analysis Prevails the Biological Mechanisms Underlying the Pro-Survival Fight in In Vitro Heat-Stressed Granulosa Cells
Source: Biology (Basel). 2022 May 30;11(6):839. doi: 10.3390/biology11060839 (PMC9220676; doi:10.3390/biology11060839)
Supplement: Supplementary file 1 [file biology-11-00839-s001.zip › Supplementary Table S3.xlsx]

## Sheet: Sheet1
Supplementary table S3: Statistical results of metabolomic enriched pathways analysis and list of enriched metabolites in each of these pathways
Pathways	Total	Expected	Hits	Raw p	log10(p)	Holm adjust	FDR	Impact		Pathways	matched_features
Aminoacyl-tRNA biosynthesis	48	1.2373	10	1.2551e-07	6.9013	1.0543e-05	1.0543e-05	0.21277		Aminoacyl-tRNA biosynthesis	cpd:C00135; cpd:C00079; cpd:C00062; cpd:C00064; cpd:C00047; cpd:C00123; cpd:C00188; cpd:C00078; cpd:C00082; cpd:C00148
Vitamin B6 metabolism	9	0.23199	3	0.001196	2.9223	0.09927	0.050233	1.125		Vitamin B6 metabolism	cpd:C00314; cpd:C00250; cpd:C00847
Phenylalanine, tyrosine and tryptophan biosynthesis	4	0.10311	2	0.0037612	2.4247	0.30842	0.10531	1.6667		Phenylalanine, tyrosine and tryptophan biosynthesis	cpd:C00079; cpd:C00082
Glycine, serine and threonine metabolism	34	0.8764	4	0.010023	1.999	0.81187	0.21049	0.21212		Glycine, serine and threonine metabolism	cpd:C00114; cpd:C00581; cpd:C00188; cpd:C05519
Citrate cycle (TCA cycle)	20	0.51553	3	0.013331	1.8751	1	0.22396	0.36842		Citrate cycle (TCA cycle)	cpd:C00042; cpd:C00417; cpd:C00158
Valine, leucine and isoleucine biosynthesis	8	0.20621	2	0.01644	1.7841	1	0.23016	0.28571		Valine, leucine and isoleucine biosynthesis	cpd:C00188; cpd:C00123
Alanine, aspartate and glutamate metabolism	28	0.72174	3	0.033236	1.4784	1	0.38127	0.2963		Alanine, aspartate and glutamate metabolism	cpd:C00064; cpd:C00158; cpd:C00042
Phenylalanine metabolism	12	0.30932	2	0.036311	1.44	1	0.38127	0.45455		Phenylalanine metabolism	cpd:C00079; cpd:C00082
Glyoxylate and dicarboxylate metabolism	32	0.82485	3	0.046888	1.3289	1	0.40716	0.16129		Glyoxylate and dicarboxylate metabolism	cpd:C00417; cpd:C00158; cpd:C00064
Arginine biosynthesis	14	0.36087	2	0.048472	1.3145	1	0.40716	0.46154		Arginine biosynthesis	cpd:C00062; cpd:C00064
Histidine metabolism	16	0.41243	2	0.061891	1.2084	1	0.47262	0.4		Histidine metabolism	cpd:C00785; cpd:C00135
Arginine and proline metabolism	38	0.97951	3	0.071765	1.1441	1	0.50235	0.24324		Arginine and proline metabolism	cpd:C00062; cpd:C00581; cpd:C00148
Tryptophan metabolism	41	1.0568	3	0.086045	1.0653	1	0.51836	0.275		Tryptophan metabolism	cpd:C00078; cpd:C00780; cpd:C00637
Purine metabolism	66	1.7013	4	0.086394	1.0635	1	0.51836	0.16923		Purine metabolism	cpd:C00385; cpd:C00064; cpd:C04677; cpd:C01762
Riboflavin metabolism	4	0.10311	1	0.099283	1.0031	1	0.55598	1		Riboflavin metabolism	cpd:C00255
D-Glutamine and D-glutamate metabolism	5	0.12888	1	0.12256	0.91165	1	0.63813	0.25		D-Glutamine and D-glutamate metabolism	cpd:C00064
Lysine degradation	25	0.64442	2	0.13403	0.87281	1	0.63813	0.125		Lysine degradation	cpd:C00047; cpd:C00956
Phosphonate and phosphinate metabolism	6	0.15466	1	0.14525	0.83787	1	0.63813	0.2		Phosphonate and phosphinate metabolism	cpd:C03557
Nitrogen metabolism	6	0.15466	1	0.14525	0.83787	1	0.63813	0.2		Nitrogen metabolism	cpd:C00064
Galactose metabolism	27	0.69597	2	0.15194	0.81834	1	0.63813	0.11538		Galactose metabolism	cpd:C00984; cpd:C01697
Thiamine metabolism	7	0.18044	1	0.16737	0.77631	1	0.6695	0.33333		Thiamine metabolism	cpd:C00378
Ubiquinone and other terpenoid-quinone biosynthesis	9	0.23199	1	0.20995	0.67788	1	0.76679	0.125		Ubiquinone and other terpenoid-quinone biosynthesis	cpd:C00082
One carbon pool by folate	9	0.23199	1	0.20995	0.67788	1	0.76679	0.25		One carbon pool by folate	cpd:C00504
Biotin metabolism	10	0.25777	1	0.23044	0.63744	1	0.80654	0.11111		Biotin metabolism	cpd:C00047
Pyrimidine metabolism	38	0.97951	2	0.25634	0.59118	1	0.86131	0.13514		Pyrimidine metabolism	cpd:C00064; cpd:C00299
Nicotinate and nicotinamide metabolism	13	0.3351	1	0.28884	0.53934	1	0.93318	0.16667		Nicotinate and nicotinamide metabolism	cpd:C00253
Butanoate metabolism	15	0.38665	1	0.32535	0.48764	1	1	0.071429		Butanoate metabolism	cpd:C00042
Starch and sucrose metabolism	18	0.46398	1	0.37672	0.42398	1	1	0.058824		Starch and sucrose metabolism	cpd:C01083
Pantothenate and CoA biosynthesis	19	0.48976	1	0.39298	0.40563	1	1	0.11111		Pantothenate and CoA biosynthesis	cpd:C00864
beta-Alanine metabolism	21	0.54131	1	0.42427	0.37236	1	1	0.05		beta-Alanine metabolism	cpd:C00135
Propanoate metabolism	23	0.59286	1	0.45398	0.34296	1	1	0.045455		Propanoate metabolism	cpd:C00042
Folate biosynthesis	27	0.69597	1	0.509	0.29328	1	1	0.076923		Folate biosynthesis	cpd:C00504
Biosynthesis of unsaturated fatty acids	36	0.92796	1	0.61377	0.21199	1	1	0.028571		Biosynthesis of unsaturated fatty acids	cpd:C06426
Glycerophospholipid metabolism	36	0.92796	1	0.61377	0.21199	1	1	0.14286		Glycerophospholipid metabolism	cpd:C00114
Amino sugar and nucleotide sugar metabolism	37	0.95373	1	0.62397	0.20484	1	1	0.027778		Amino sugar and nucleotide sugar metabolism	cpd:C00984
Valine, leucine and isoleucine degradation	40	1.0311	1	0.65301	0.18508	1	1	0.025641		Valine, leucine and isoleucine degradation	cpd:C00123
Tyrosine metabolism	42	1.0826	1	0.67115	0.17318	1	1	0.12195		Tyrosine metabolism	cpd:C00082
Primary bile acid biosynthesis	46	1.1857	1	0.7047	0.152	1	1	0.044444		Primary bile acid biosynthesis	cpd:C00695
Steroid hormone biosynthesis	75	1.9332	1	0.86585	0.062557	1	1	0.081081		Steroid hormone biosynthesis	cpd:C00410
