# Supplementary material for: Joint Transcriptome and Metabolome Analysis Prevails the Biological Mechanisms Underlying the Pro-Survival Fight in In Vitro Heat-Stressed Granulosa Cells
Source: Biology (Basel). 2022 May 30;11(6):839. doi: 10.3390/biology11060839 (PMC9220676; doi:10.3390/biology11060839)
Supplement: Supplementary file 1 [file biology-11-00839-s001.zip › Supplementary Table S4.xlsx]

## Sheet: Sheet1
Supplementary table S4: Statistical results of integrated metabolomics and transcriptomics enriched cellular and metabolic pathways, and list of enriched genes and metabolites in each of these pathways
Pathways	Total	Expected	Hits	Raw p	log10(p)	Holm adjust	FDR	Impact		Pathways	matched_features
ABC transporters	198	2.493	18	5.11e-11	10.292	1.67e-08	1.67e-08	0		ABC transporters	cpd:C01083; cpd:C00392; cpd:C00047; cpd:C00062; cpd:C00064; cpd:C00135; cpd:C00123; cpd:C00188; bta:511769; bta:100299651; cpd:C00148; cpd:C00114; cpd:C00378; cpd:C03557; cpd:C00079; cpd:C00255; cpd:C00299; cpd:C01762
Central carbon metabolism in cancer	103	1.2969	11	6.47e-08	7.1888	2.11e-05	1.06e-05	0		Central carbon metabolism in cancer	cpd:C00064; bta:510085; cpd:C00158; cpd:C00042; cpd:C00123; cpd:C00079; cpd:C00135; cpd:C00078; cpd:C00082; cpd:C00148; cpd:C00062
Aminoacyl-tRNA biosynthesis	118	1.4858	10	2.27e-06	5.6444	0.00073702	0.00024718	0.10309		Aminoacyl-tRNA biosynthesis	cpd:C00078; cpd:C00082; cpd:C00188; cpd:C00123; cpd:C00047; cpd:C00148; cpd:C00064; cpd:C00062; cpd:C00079; cpd:C00135
Protein digestion and absorption	168	2.1153	11	8.7e-06	5.0605	0.002819	0.00071126	0		Protein digestion and absorption	cpd:C00123; cpd:C00079; cpd:C00078; cpd:C00188; cpd:C00064; cpd:C00062; cpd:C00047; cpd:C00135; cpd:C00148; cpd:C00082; bta:515435
Glycine, serine and threonine metabolism	93	1.171	8	2.17e-05	4.6645	0.0069929	0.0014159	0.23864		Glycine, serine and threonine metabolism	bta:338445; bta:100336082; bta:280719; cpd:C00114; cpd:C05519; cpd:C00581; cpd:C00188; cpd:C00078
Mineral absorption	84	1.0577	6	0.00065401	3.1844	0.21059	0.035644	0		Mineral absorption	cpd:C00123; cpd:C00148; cpd:C00079; cpd:C00078; cpd:C00188; cpd:C00064
Vitamin B6 metabolism	36	0.45328	4	0.0010401	2.9829	0.33388	0.048588	0.46154		Vitamin B6 metabolism	bta:338074; cpd:C00250; cpd:C00314; cpd:C00847
Vitamin digestion and absorption	65	0.81842	5	0.0013328	2.8752	0.42651	0.05448	0		Vitamin digestion and absorption	cpd:C00864; cpd:C00378; cpd:C00255; cpd:C00504; cpd:C00250
Relaxin signaling pathway	136	1.7124	7	0.0016463	2.7835	0.52517	0.05542	0.38636		Relaxin signaling pathway	bta:513340; bta:281572; bta:282876; bta:515610; bta:281870; bta:510708; bta:539509
Dilated cardiomyopathy (DCM)	102	1.2843	6	0.0018008	2.7445	0.57265	0.05542	0.12766		Dilated cardiomyopathy (DCM)	bta:517059; bta:327703; bta:537376; bta:518117; bta:506526; bta:510708
Arginine biosynthesis	42	0.52883	4	0.0018643	2.7295	0.59097	0.05542	0.48571		Arginine biosynthesis	cpd:C00062; cpd:C00064; bta:282876; bta:539188
Taste transduction	112	1.4102	6	0.0028879	2.5394	0.91259	0.075206	0.2		Taste transduction	bta:533065; bta:281969; bta:513785; cpd:C00780; cpd:C00158; bta:513340
Arrhythmogenic right ventricular cardiomyopathy (ARVC)	78	0.98211	5	0.0029898	2.5244	0.9418	0.075206	0.015873		Arrhythmogenic right ventricular cardiomyopathy (ARVC)	bta:517059; bta:327703; bta:537376; bta:518117; bta:506526
Tyrosine metabolism	117	1.4732	6	0.0035872	2.4452	1	0.083786	0.51613		Tyrosine metabolism	bta:338445; bta:100336082; bta:338074; cpd:C00042; cpd:C00082; bta:510551
Phenylalanine metabolism	83	1.0451	5	0.0039112	2.4077	1	0.085264	0.27397		Phenylalanine metabolism	bta:100336082; bta:338445; cpd:C00079; cpd:C00042; cpd:C00082
Cocaine addiction	56	0.7051	4	0.0053408	2.2724	1	0.10904	0.024691		Cocaine addiction	bta:338445; cpd:C00082; bta:281453; bta:618181
Tryptophan metabolism	129	1.6243	6	0.0057718	2.2387	1	0.10904	0.328		Tryptophan metabolism	bta:511470; bta:338445; bta:338074; cpd:C00078; cpd:C00780; cpd:C00637
Glyoxylate and dicarboxylate metabolism	92	1.1584	5	0.0060549	2.2179	1	0.10904	0.125		Glyoxylate and dicarboxylate metabolism	cpd:C00158; cpd:C00417; cpd:C00042; bta:280719; cpd:C00064
TGF-beta signaling pathway	93	1.171	5	0.0063354	2.1982	1	0.10904	0.16456		TGF-beta signaling pathway	bta:282131; bta:511279; bta:100848012; bta:509942; bta:539079
Hypertrophic cardiomyopathy (HCM)	95	1.1962	5	0.0069236	2.1597	1	0.1132	0		Hypertrophic cardiomyopathy (HCM)	bta:517059; bta:327703; bta:537376; bta:518117; bta:506526
Axon guidance	180	2.2664	7	0.0077151	2.1127	1	0.12014	0.10811		Axon guidance	bta:524942; bta:787961; bta:100139818; bta:407104; bta:407770; bta:516019; bta:512892
GABAergic synapse	99	1.2465	5	0.0082127	2.0855	1	0.12207	0.25455		GABAergic synapse	bta:513785; bta:510708; bta:513340; cpd:C00064; cpd:C00042
Alanine, aspartate and glutamate metabolism	65	0.81842	4	0.0090257	2.0445	1	0.12832	0.18033		Alanine, aspartate and glutamate metabolism	cpd:C00042; bta:539188; cpd:C00064; cpd:C00158
Apelin signaling pathway	149	1.8761	6	0.011363	1.9445	1	0.15237	0.32		Apelin signaling pathway	bta:513340; bta:537376; bta:510708; bta:282876; bta:515610; bta:282143
Histidine metabolism	70	0.88138	4	0.011649	1.9337	1	0.15237	0.17742		Histidine metabolism	bta:338445; cpd:C04677; cpd:C00135; cpd:C00785
Fluid shear stress and atherosclerosis	153	1.9264	6	0.012825	1.8919	1	0.1613	0.18095		Fluid shear stress and atherosclerosis	bta:281839; bta:282131; bta:407170; bta:521685; bta:281572; bta:537380
Phenylalanine, tyrosine and tryptophan biosynthesis	41	0.51624	3	0.014708	1.8324	1	0.17567	0.29268		Phenylalanine, tyrosine and tryptophan biosynthesis	cpd:C00079; cpd:C00078; cpd:C00082
cAMP signaling pathway	254	3.1981	8	0.015042	1.8227	1	0.17567	0.2377		cAMP signaling pathway	bta:537376; bta:518117; bta:513785; bta:510708; cpd:C00780; bta:618181; cpd:C00042; bta:280888
Ovarian steroidogenesis	78	0.98211	4	0.016783	1.7751	1	0.18924	0.089552		Ovarian steroidogenesis	cpd:C00410; bta:510708; bta:511470; bta:505485
Oxytocin signaling pathway	164	2.0649	6	0.01752	1.7565	1	0.19097	0.13158		Oxytocin signaling pathway	bta:510708; bta:280888; bta:505485; bta:107131237; bta:327703; bta:537376
Glutamatergic synapse	121	1.5235	5	0.018349	1.7364	1	0.19356	0.24286		Glutamatergic synapse	bta:618181; bta:510708; cpd:C00064; bta:513340; bta:505485
Arginine and proline metabolism	126	1.5865	5	0.021456	1.6684	1	0.21925	0.20513		Arginine and proline metabolism	bta:338445; bta:282876; cpd:C00062; cpd:C00581; cpd:C00148
Citrate cycle (TCA cycle)	50	0.62956	3	0.024923	1.6034	1	0.23982	0.31818		Citrate cycle (TCA cycle)	cpd:C00417; cpd:C00042; cpd:C00158
Complement and coagulation cascades	88	1.108	4	0.024935	1.6032	1	0.23982	0.074627		Complement and coagulation cascades	bta:100125764; bta:505819; bta:517356; bta:540702
Purine metabolism	229	2.8834	7	0.025792	1.5885	1	0.24097	0.48039		Purine metabolism	bta:281969; bta:510708; bta:539579; cpd:C00064; cpd:C00385; cpd:C01762; cpd:C04677
African trypanosomiasis	52	0.65474	3	0.027598	1.5591	1	0.25069	0.058824		African trypanosomiasis	bta:281839; bta:512439; cpd:C00078
Ras signaling pathway	249	3.1352	7	0.038068	1.4194	1	0.32952	0.072165		Ras signaling pathway	bta:281240; bta:281572; bta:280939; bta:407170; bta:505485; bta:790307; bta:513340
Amyotrophic lateral sclerosis (ALS)	61	0.76806	3	0.041445	1.3825	1	0.32952	0.076923		Amyotrophic lateral sclerosis (ALS)	bta:618181; bta:537380; cpd:C00062
Caffeine metabolism	26	0.32737	2	0.042021	1.3765	1	0.32952	0		Caffeine metabolism	cpd:C00385; cpd:C01762
Morphine addiction	104	1.3095	4	0.042232	1.3744	1	0.32952	0.28		Morphine addiction	bta:510708; bta:513340; bta:281969; bta:513785
Valine, leucine and isoleucine biosynthesis	27	0.33996	2	0.045016	1.3466	1	0.32952	0.11538		Valine, leucine and isoleucine biosynthesis	cpd:C00188; cpd:C00123
One carbon pool by folate	27	0.33996	2	0.045016	1.3466	1	0.32952	0.96667		One carbon pool by folate	cpd:C00504; bta:280719
Rheumatoid arthritis	107	1.3472	4	0.046071	1.3366	1	0.32952	0.076923		Rheumatoid arthritis	bta:281839; bta:281572; bta:281534; bta:280939
Malaria	64	0.80583	3	0.046705	1.3306	1	0.32952	0.069767		Malaria	bta:281839; bta:512439; bta:281534
Primary bile acid biosynthesis	64	0.80583	3	0.046705	1.3306	1	0.32952	0.2766		Primary bile acid biosynthesis	bta:506438; bta:533016; cpd:C00695
VEGF signaling pathway	64	0.80583	3	0.046705	1.3306	1	0.32952	0.36364		VEGF signaling pathway	bta:407170; bta:505485; bta:281572
Circadian entrainment	109	1.3724	4	0.048736	1.3121	1	0.32952	0.56897		Circadian entrainment	bta:618181; bta:513340; bta:537376; bta:510708
PI3K-Akt signaling pathway	377	4.7469	9	0.04885	1.3111	1	0.32952	0.10784		PI3K-Akt signaling pathway	bta:280939; bta:407170; bta:281240; bta:281572; bta:513340; bta:506526; bta:281069; bta:281534; bta:317776
Serotonergic synapse	158	1.9894	5	0.049391	1.3064	1	0.32952	0.16883		Serotonergic synapse	cpd:C00780; bta:513340; cpd:C00078; bta:338445; bta:505485
beta-Alanine metabolism	66	0.83101	3	0.050385	1.2977	1	0.32952	0.12963		beta-Alanine metabolism	bta:100336082; cpd:C00864; cpd:C00135
Proteoglycans in cancer	212	2.6693	6	0.051541	1.2878	1	0.33019	0.105		Proteoglycans in cancer	bta:107131237; bta:281534; bta:281572; bta:281240; bta:407170; bta:613288
Calcium signaling pathway	213	2.6819	6	0.052508	1.2798	1	0.33019	0.15942		Calcium signaling pathway	bta:281969; bta:282876; bta:618181; bta:537376; bta:510708; bta:518117
Starch and sucrose metabolism	69	0.86879	3	0.056163	1.2505	1	0.34652	0.27632		Starch and sucrose metabolism	bta:505049; bta:327664; cpd:C01083
Pancreatic secretion	117	1.4732	4	0.060228	1.2202	1	0.36472	0.044944		Pancreatic secretion	bta:537376; bta:505049; bta:518117; bta:510708
Lysine degradation	120	1.5109	4	0.064878	1.1879	1	0.38573	0.051948		Lysine degradation	cpd:C00489; cpd:C00956; cpd:C00047; cpd:C00042
Amphetamine addiction	77	0.96952	3	0.073019	1.1366	1	0.42638	0.058252		Amphetamine addiction	bta:618181; bta:338445; cpd:C00082
Cholinergic synapse	126	1.5865	4	0.074724	1.1265	1	0.42868	0.18033		Cholinergic synapse	bta:540446; bta:510708; cpd:C00114; bta:513340
Glucagon signaling pathway	129	1.6243	4	0.079916	1.0974	1	0.43789	0.048193		Glucagon signaling pathway	cpd:C00158; cpd:C00042; bta:510708; bta:327664
MAPK signaling pathway	297	3.7396	7	0.0815	1.0888	1	0.43789	0.096774		MAPK signaling pathway	bta:505485; bta:280939; bta:407170; bta:327703; bta:537380; bta:281240; bta:281572
Insulin resistance	130	1.6368	4	0.081685	1.0879	1	0.43789	0.014706		Insulin resistance	bta:511053; bta:533016; bta:282359; bta:327664
Amoebiasis	130	1.6368	4	0.081685	1.0879	1	0.43789	0.016667		Amoebiasis	bta:282876; bta:281534; bta:517356; cpd:C00062
Leishmaniasis	84	1.0577	3	0.089393	1.0487	1	0.47148	0.18182		Leishmaniasis	bta:281534; bta:282876; bta:515233
Salmonella infection	86	1.0828	3	0.094332	1.0253	1	0.48963	0.081633		Salmonella infection	bta:783642; bta:282876; cpd:C00062
Insulin signaling pathway	141	1.7753	4	0.1024	0.9897	1	0.5232	0.15385		Insulin signaling pathway	bta:539579; bta:327664; bta:617840; bta:282359
Bile secretion	257	3.2359	6	0.10602	0.97463	1	0.52799	0.028169		Bile secretion	bta:510708; cpd:C00695; cpd:C00504; cpd:C00114; cpd:C00780; bta:533016
Focal adhesion	200	2.5182	5	0.10831	0.96533	1	0.52799	0.2623		Focal adhesion	bta:506526; bta:107131237; bta:281069; bta:407170; bta:281572
Dopaminergic synapse	144	1.8131	4	0.10843	0.96483	1	0.52799	0.11429		Dopaminergic synapse	bta:338445; bta:513340; cpd:C00082; bta:538771
Progesterone-mediated oocyte maturation	92	1.1584	3	0.1098	0.95941	1	0.52799	0.1		Progesterone-mediated oocyte maturation	bta:510708; bta:616275; cpd:C00410
Prolactin signaling pathway	94	1.1836	3	0.11516	0.93871	1	0.53037	0.030769		Prolactin signaling pathway	bta:616753; cpd:C00082; cpd:C00410
Cardiac muscle contraction	94	1.1836	3	0.11516	0.93871	1	0.53037	0.047619		Cardiac muscle contraction	bta:327703; bta:537376; bta:518117
Nicotinate and nicotinamide metabolism	94	1.1836	3	0.11516	0.93871	1	0.53037	0.1125		Nicotinate and nicotinamide metabolism	bta:338074; cpd:C00253; cpd:C00042
Vascular smooth muscle contraction	149	1.8761	4	0.11884	0.92505	1	0.53972	0.16418		Vascular smooth muscle contraction	bta:107131237; bta:515610; bta:505485; bta:510708
Thiamine metabolism	49	0.61696	2	0.12643	0.89814	1	0.56635	0.078947		Thiamine metabolism	cpd:C00082; cpd:C00378
mTOR signaling pathway	158	1.9894	4	0.1386	0.85825	1	0.59414	0.072289		mTOR signaling pathway	cpd:C00123; bta:617606; bta:613288; cpd:C00062
Cell adhesion molecules (CAMs)	158	1.9894	4	0.1386	0.85825	1	0.59414	0.074906		Cell adhesion molecules (CAMs)	bta:281950; bta:281839; bta:508268; bta:783068
Type II diabetes mellitus	52	0.65474	2	0.13922	0.85631	1	0.59414	0.12903		Type II diabetes mellitus	bta:539579; bta:282359
D-Arginine and D-ornithine metabolism	12	0.15109	1	0.14112	0.85042	1	0.59414	0		D-Arginine and D-ornithine metabolism	cpd:C00062
Adrenergic signaling in cardiomyocytes	160	2.0146	4	0.14316	0.84418	1	0.59414	0.1831		Adrenergic signaling in cardiomyocytes	bta:327703; bta:537376; bta:518117; bta:510708
Notch signaling pathway	53	0.66733	2	0.14354	0.84303	1	0.59414	0.074074		Notch signaling pathway	bta:528508; bta:516209
Staphylococcus aureus infection	105	1.3221	3	0.14628	0.8348	1	0.59794	0.11905		Staphylococcus aureus infection	bta:505819; bta:540702; bta:281839
Human papillomavirus infection	348	4.3817	7	0.14988	0.82426	1	0.59862	0.05625		Human papillomavirus infection	bta:506526; bta:281069; bta:281572; bta:516209; bta:281871; bta:785423; bta:613288
Drug metabolism - cytochrome P450	163	2.0524	4	0.15011	0.82358	1	0.59862	0.25472		Drug metabolism - cytochrome P450	bta:521685; bta:510551; bta:338445; bta:338074
Neuroactive ligand-receptor interaction	415	5.2253	8	0.15308	0.81508	1	0.6031	0.067797		Neuroactive ligand-receptor interaction	bta:618181; bta:513785; bta:539509; bta:540702; bta:282143; bta:280888; cpd:C00780; bta:281870
Melanogenesis	108	1.3598	3	0.15521	0.80907	1	0.60422	0.068182		Melanogenesis	cpd:C00082; bta:510708; bta:613288
Steroid hormone biosynthesis	167	2.1027	4	0.15958	0.79702	1	0.61392	0.21827		Steroid hormone biosynthesis	bta:282589; bta:282434; bta:511470; cpd:C00410
AGE-RAGE signaling pathway in diabetic complications	112	1.4102	3	0.16737	0.77631	1	0.63641	0.22059		AGE-RAGE signaling pathway in diabetic complications	bta:280986; bta:281839; bta:281572
Legionellosis	60	0.75547	2	0.17451	0.75818	1	0.65592	0.083333		Legionellosis	bta:515233; bta:281534
Chemical carcinogenesis	176	2.216	4	0.18165	0.74075	1	0.66712	0.13158		Chemical carcinogenesis	bta:510551; bta:521685; bta:511470; bta:282589
Alcoholism	239	3.0093	5	0.18353	0.7363	1	0.66712	0.06		Alcoholism	bta:618181; bta:338445; cpd:C00082; bta:513340; bta:538911
D-Glutamine and D-glutamate metabolism	16	0.20146	1	0.18361	0.7361	1	0.66712	0.066667		D-Glutamine and D-glutamate metabolism	cpd:C00064
Aldosterone synthesis and secretion	118	1.4858	3	0.18611	0.73023	1	0.66878	0.029851		Aldosterone synthesis and secretion	bta:510708; cpd:C00410; bta:523665
Linoleic acid metabolism	64	0.80583	2	0.19266	0.71522	1	0.68072	0.31707		Linoleic acid metabolism	bta:505485; cpd:C06426
Chagas disease (American trypanosomiasis)	121	1.5235	3	0.19568	0.70845	1	0.68072	0.08		Chagas disease (American trypanosomiasis)	bta:281534; bta:282876; cpd:C00062
Pyrimidine metabolism	121	1.5235	3	0.19568	0.70845	1	0.68072	0.19685		Pyrimidine metabolism	cpd:C00064; bta:515029; cpd:C00299
Oocyte meiosis	123	1.5487	3	0.20213	0.69437	1	0.69575	0.15294		Oocyte meiosis	cpd:C00410; bta:616275; bta:510708
HIF-1 signaling pathway	125	1.5739	3	0.20862	0.68063	1	0.69822	0.10976		HIF-1 signaling pathway	bta:281572; bta:280939; bta:282876
Necroptosis	187	2.3545	4	0.20991	0.67797	1	0.69822	0.042553		Necroptosis	bta:507054; bta:327664; bta:538911; bta:505485
Hepatocellular carcinoma	188	2.3671	4	0.21254	0.67257	1	0.69822	0.059322		Hepatocellular carcinoma	bta:281240; bta:785423; bta:613288; bta:521685
Metabolism of xenobiotics by cytochrome P450	188	2.3671	4	0.21254	0.67257	1	0.69822	0.51064		Metabolism of xenobiotics by cytochrome P450	bta:521685; bta:510551; bta:511470; bta:282589
Neurotrophin signaling pathway	127	1.5991	3	0.21517	0.66722	1	0.69822	0.10976		Neurotrophin signaling pathway	bta:537380; bta:327676; bta:617840
Pyruvate metabolism	69	0.86879	2	0.21566	0.66624	1	0.69822	0.16981		Pyruvate metabolism	bta:539579; cpd:C00042
Antifolate resistance	71	0.89397	2	0.22493	0.64795	1	0.7211	0		Antifolate resistance	bta:511769; cpd:C00504
Sulfur relay system	21	0.26441	1	0.2338	0.63115	1	0.74226	0		Sulfur relay system	cpd:C00378
Viral myocarditis	76	0.95693	2	0.24823	0.60515	1	0.7728	0.028571		Viral myocarditis	bta:517059; bta:281839
Inflammatory mediator regulation of TRP channels	138	1.7376	3	0.25185	0.59885	1	0.7728	0.078652		Inflammatory mediator regulation of TRP channels	bta:505485; bta:510708; cpd:C00780
Cortisol synthesis and secretion	77	0.96952	2	0.2529	0.59705	1	0.7728	0.033898		Cortisol synthesis and secretion	bta:510708; cpd:C00410
Galactose metabolism	77	0.96952	2	0.2529	0.59705	1	0.7728	0.056338		Galactose metabolism	cpd:C01697; cpd:C00984
Signaling pathways regulating pluripotency of stem cells	139	1.7502	3	0.25524	0.59306	1	0.7728	0.092784		Signaling pathways regulating pluripotency of stem cells	bta:613288; bta:282131; bta:100848012
Platinum drug resistance	81	1.0199	2	0.2716	0.56606	1	0.81481	0.02		Platinum drug resistance	bta:521685; bta:537380
Maturity onset diabetes of the young	26	0.32737	1	0.28093	0.55141	1	0.83512	0.029412		Maturity onset diabetes of the young	bta:539579
EGFR tyrosine kinase inhibitor resistance	84	1.0577	2	0.28563	0.5442	1	0.84144	0.10606		EGFR tyrosine kinase inhibitor resistance	bta:407170; bta:281572
Riboflavin metabolism	28	0.35255	1	0.29896	0.52439	1	0.85194	0.125		Riboflavin metabolism	cpd:C00255
Pertussis	87	1.0954	2	0.29962	0.52342	1	0.85194	0.014706		Pertussis	bta:282876; cpd:C00253
Breast cancer	153	1.9264	3	0.30314	0.51836	1	0.85194	0.05		Breast cancer	cpd:C00410; bta:785423; bta:613288
Rap1 signaling pathway	221	2.7826	4	0.30341	0.51797	1	0.85194	0.073684		Rap1 signaling pathway	bta:281572; bta:280939; bta:407170; bta:510708
Gastric acid secretion	88	1.108	2	0.30428	0.51673	1	0.85194	0.058824		Gastric acid secretion	bta:510708; bta:614308
Hippo signaling pathway - multiple species	29	0.36514	1	0.30781	0.51172	1	0.85194	0.11628		Hippo signaling pathway - multiple species	bta:515576
Retinol metabolism	89	1.1206	2	0.30893	0.51014	1	0.85194	0.59016		Retinol metabolism	bta:510551; bta:338074
Glycerophospholipid metabolism	155	1.9516	3	0.31003	0.50859	1	0.85194	0.25714		Glycerophospholipid metabolism	bta:540446; bta:505485; cpd:C00114
ECM-receptor interaction	90	1.1332	2	0.31358	0.50366	1	0.8545	0.020979		ECM-receptor interaction	bta:506526; bta:281069
Fatty acid degradation	92	1.1584	2	0.32285	0.491	1	0.86015	0.042017		Fatty acid degradation	bta:510551; cpd:C00489
Biotin metabolism	31	0.39032	1	0.32517	0.48789	1	0.86015	0.026316		Biotin metabolism	cpd:C00047
Valine, leucine and isoleucine degradation	93	1.171	2	0.32747	0.48483	1	0.86015	0.084211		Valine, leucine and isoleucine degradation	bta:338074; cpd:C00123
Epstein-Barr virus infection	231	2.9085	4	0.33192	0.47896	1	0.86015	0.068027		Epstein-Barr virus infection	bta:281839; bta:281534; bta:654488; bta:281871
Folate biosynthesis	94	1.1836	2	0.33209	0.47875	1	0.86015	0.033333		Folate biosynthesis	cpd:C00504; cpd:C00156
Glycosaminoglycan biosynthesis - chondroitin sulfate / dermatan sulfate	32	0.40292	1	0.33369	0.47666	1	0.86015	0		Glycosaminoglycan biosynthesis - chondroitin sulfate / dermatan sulfate	bta:523460
Wnt signaling pathway	162	2.0398	3	0.3342	0.476	1	0.86015	0.14815		Wnt signaling pathway	bta:613288; bta:785423; bta:282068
Glycolysis or Gluconeogenesis	95	1.1962	2	0.33669	0.47277	1	0.86015	0.18462		Glycolysis or Gluconeogenesis	bta:510551; bta:539579
Insulin secretion	97	1.2213	2	0.34588	0.46108	1	0.87355	0.052632		Insulin secretion	bta:510708; bta:537376
GnRH signaling pathway	99	1.2465	2	0.35502	0.44974	1	0.87355	0.06383		GnRH signaling pathway	bta:510708; bta:505485
Cushing syndrome	169	2.1279	3	0.35833	0.44572	1	0.87355	0.051724		Cushing syndrome	bta:510708; cpd:C00410; bta:613288
Prion diseases	35	0.44069	1	0.35861	0.44538	1	0.87355	0		Prion diseases	bta:517356
Phototransduction	35	0.44069	1	0.35861	0.44538	1	0.87355	0.021277		Phototransduction	bta:281453
Gap junction	101	1.2717	2	0.36412	0.43875	1	0.87355	0.076923		Gap junction	cpd:C00780; bta:510708
Retrograde endocannabinoid signaling	171	2.1531	3	0.36521	0.43746	1	0.87355	0.20238		Retrograde endocannabinoid signaling	bta:513340; bta:523665; bta:510708
Collecting duct acid secretion	36	0.45328	1	0.36671	0.43568	1	0.87355	0		Collecting duct acid secretion	bta:614308
Nitrogen metabolism	36	0.45328	1	0.36671	0.43568	1	0.87355	0.021739		Nitrogen metabolism	cpd:C00064
Ubiquinone and other terpenoid-quinone biosynthesis	102	1.2843	2	0.36865	0.43338	1	0.87355	0.011628		Ubiquinone and other terpenoid-quinone biosynthesis	cpd:C00156; cpd:C00082
Endocytosis	251	3.1604	4	0.38922	0.40981	1	0.91187	0.0072993		Endocytosis	bta:512450; bta:504833; bta:512010; bta:538771
Proximal tubule bicarbonate reclamation	39	0.49105	1	0.3904	0.40849	1	0.91187	0		Proximal tubule bicarbonate reclamation	cpd:C00064
Glycosylphosphatidylinositol (GPI)-anchor biosynthesis	40	0.50364	1	0.3981	0.40001	1	0.92114	0.11628		Glycosylphosphatidylinositol (GPI)-anchor biosynthesis	bta:504677
Prostate cancer	109	1.3724	2	0.4	0.39794	1	0.92114	0.081967		Prostate cancer	cpd:C00410; bta:787068
Choline metabolism in cancer	110	1.385	2	0.40443	0.39316	1	0.9248	0.037736		Choline metabolism in cancer	bta:505485; cpd:C00114
Influenza A	184	2.3168	3	0.40955	0.38769	1	0.92549	0.035088		Influenza A	bta:507054; bta:654488; bta:281839
Homologous recombination	42	0.52883	1	0.41321	0.38382	1	0.92549	0		Homologous recombination	bta:100140639
Bladder cancer	42	0.52883	1	0.41321	0.38382	1	0.92549	0		Bladder cancer	bta:281572
Sulfur metabolism	43	0.54142	1	0.42063	0.3761	1	0.93568	0		Sulfur metabolism	cpd:C00042
Toxoplasmosis	116	1.4606	2	0.43062	0.36591	1	0.94241	0.066667		Toxoplasmosis	bta:282876; bta:281534
Pathways in cancer	573	7.2147	8	0.43416	0.36235	1	0.94241	0.04375		Pathways in cancer	bta:613288; bta:281240; cpd:C00410; bta:282876; bta:281572; bta:510708; bta:513340; bta:521685
Leukocyte transendothelial migration	117	1.4732	2	0.43493	0.36158	1	0.94241	0.076923		Leukocyte transendothelial migration	bta:508268; bta:281839
Aldosterone-regulated sodium reabsorption	45	0.5666	1	0.43518	0.36133	1	0.94241	0		Aldosterone-regulated sodium reabsorption	bta:282434
TNF signaling pathway	118	1.4858	2	0.43922	0.35732	1	0.94489	0.010204		TNF signaling pathway	bta:281839; bta:537380
Nicotine addiction	47	0.59178	1	0.44937	0.3474	1	0.95417	0.03125		Nicotine addiction	bta:618181
Pantothenate and CoA biosynthesis	47	0.59178	1	0.44937	0.3474	1	0.95417	0.047619		Pantothenate and CoA biosynthesis	cpd:C00864
Vasopressin-regulated water reabsorption	51	0.64215	1	0.47669	0.32177	1	1	0.037037		Vasopressin-regulated water reabsorption	bta:327676
Hedgehog signaling pathway	52	0.65474	1	0.4833	0.31578	1	1	0.053571		Hedgehog signaling pathway	bta:785423
Kaposi sarcoma-associated herpesvirus infection	211	2.6567	3	0.49816	0.30263	1	1	0.030075		Kaposi sarcoma-associated herpesvirus infection	bta:513340; bta:281572; bta:281839
Platelet activation	135	1.6998	2	0.50928	0.29304	1	1	0.070588		Platelet activation	bta:510708; bta:505485
FoxO signaling pathway	136	1.7124	2	0.51322	0.2897	1	1	0.02381		FoxO signaling pathway	bta:504833; bta:282359
Regulation of actin cytoskeleton	216	2.7197	3	0.51386	0.28915	1	1	0.12195		Regulation of actin cytoskeleton	bta:107131237; bta:506526; bta:787068
Drug metabolism - other enzymes	139	1.7502	2	0.52493	0.2799	1	1	0.11364		Drug metabolism - other enzymes	bta:515029; bta:521685
Phosphonate and phosphinate metabolism	63	0.79324	1	0.55083	0.25898	1	1	0.017544		Phosphonate and phosphinate metabolism	cpd:C03557
AMPK signaling pathway	146	1.8383	2	0.5515	0.25846	1	1	0.021277		AMPK signaling pathway	bta:282359; cpd:C04677
Estrogen signaling pathway	146	1.8383	2	0.5515	0.25846	1	1	0.077922		Estrogen signaling pathway	bta:510708; bta:513785
Longevity regulating pathway - multiple species	64	0.80583	1	0.55651	0.25453	1	1	0.037736		Longevity regulating pathway - multiple species	bta:510708
Basal cell carcinoma	64	0.80583	1	0.55651	0.25453	1	1	0.08		Basal cell carcinoma	bta:613288
Measles	153	1.9264	2	0.57701	0.23882	1	1	0.022222		Measles	bta:281534; bta:654488
Cytosolic DNA-sensing pathway	68	0.8562	1	0.57855	0.23766	1	1	0.032258		Cytosolic DNA-sensing pathway	bta:507054
Human T-cell leukemia virus 1 infection	239	3.0093	3	0.58256	0.23466	1	1	0.045802		Human T-cell leukemia virus 1 infection	bta:281839; bta:510708; bta:616275
Cytokine-cytokine receptor interaction	323	4.0669	4	0.58356	0.23391	1	1	0.1019		Cytokine-cytokine receptor interaction	bta:282131; bta:521748; bta:100336481; bta:507054
Long-term depression	69	0.86879	1	0.58388	0.23367	1	1	0.1087		Long-term depression	bta:505485
Oxidative phosphorylation	156	1.9642	2	0.58762	0.2309	1	1	0.0072464		Oxidative phosphorylation	bta:614308; cpd:C00042
Butanoate metabolism	70	0.88138	1	0.58915	0.22977	1	1	0.018182		Butanoate metabolism	cpd:C00042
Inflammatory bowel disease (IBD)	70	0.88138	1	0.58915	0.22977	1	1	0.031746		Inflammatory bowel disease (IBD)	bta:281534
Gastric cancer	157	1.9768	2	0.59111	0.22833	1	1	0.048544		Gastric cancer	bta:785423; bta:613288
Carbohydrate digestion and absorption	71	0.89397	1	0.59436	0.22595	1	1	0		Carbohydrate digestion and absorption	bta:505049
Regulation of lipolysis in adipocytes	72	0.90656	1	0.59949	0.22222	1	1	0.066667		Regulation of lipolysis in adipocytes	bta:510708
Non-alcoholic fatty liver disease (NAFLD)	160	2.0146	2	0.60146	0.22079	1	1	0.043478		Non-alcoholic fatty liver disease (NAFLD)	bta:539579; bta:537380
alpha-Linolenic acid metabolism	73	0.91915	1	0.60457	0.21856	1	1	0.057692		alpha-Linolenic acid metabolism	bta:505485
GnRH secretion	74	0.93174	1	0.60958	0.21497	1	1	0.021277		GnRH secretion	bta:513785
Renal cell carcinoma	74	0.93174	1	0.60958	0.21497	1	1	0.035088		Renal cell carcinoma	bta:281572
Phospholipase D signaling pathway	163	2.0524	2	0.61161	0.21352	1	1	0.028169		Phospholipase D signaling pathway	bta:510708; bta:505485
Human cytomegalovirus infection	251	3.1604	3	0.61589	0.2105	1	1	0.09697		Human cytomegalovirus infection	bta:513340; bta:281572; bta:510708
Long-term potentiation	76	0.95693	1	0.61941	0.20802	1	1	0.12903		Long-term potentiation	bta:618181
Hepatitis C	166	2.0901	2	0.62156	0.20651	1	1	0.020619		Hepatitis C	bta:508268; bta:654488
p53 signaling pathway	77	0.97552	2	0.62423	0.20466	1	1	0.04125		p53 signaling pathway	bta:514225; bta:616369
Ether lipid metabolism	77	0.96952	1	0.62423	0.20466	1	1	0.27907		Ether lipid metabolism	bta:505485
RNA transport	167	2.1027	2	0.62484	0.20423	1	1	0.0093458		RNA transport	bta:100125264; bta:515233
Pancreatic cancer	78	0.98211	1	0.62899	0.20136	1	1	0.052632		Pancreatic cancer	bta:281572
Adipocytokine signaling pathway	79	0.9947	1	0.63369	0.19812	1	1	0.023256		Adipocytokine signaling pathway	bta:282359
Phagosome	171	2.1531	2	0.63772	0.19537	1	1	0.025641		Phagosome	bta:783642; bta:281534
Biosynthesis of unsaturated fatty acids	81	1.0199	1	0.64292	0.19184	1	1	0.0075758		Biosynthesis of unsaturated fatty acids	cpd:C06426
Propanoate metabolism	81	1.0199	1	0.64292	0.19184	1	1	0.027778		Propanoate metabolism	cpd:C00042
Fc epsilon RI signaling pathway	81	1.0199	1	0.64292	0.19184	1	1	0.037037		Fc epsilon RI signaling pathway	bta:505485
Peroxisome	84	1.0577	1	0.65633	0.18288	1	1	0		Peroxisome	bta:282876
Tight junction	178	2.2412	2	0.65942	0.18084	1	1	0.096296		Tight junction	bta:537380; bta:508268
cGMP-PKG signaling pathway	179	2.2538	2	0.66244	0.17885	1	1	0.02439		cGMP-PKG signaling pathway	bta:518117; bta:510708
PPAR signaling pathway	86	1.0828	1	0.66499	0.17719	1	1	0		PPAR signaling pathway	bta:533016
Fructose and mannose metabolism	88	1.108	1	0.67343	0.17171	1	1	0		Fructose and mannose metabolism	cpd:C00392
Renin secretion	89	1.1206	1	0.67757	0.16904	1	1	0.017857		Renin secretion	bta:281969
Systemic lupus erythematosus	185	2.3294	2	0.68008	0.16744	1	1	0		Systemic lupus erythematosus	bta:517356; bta:538911
Synaptic vesicle cycle	90	1.1332	1	0.68166	0.16643	1	1	0		Synaptic vesicle cycle	cpd:C00780
Alzheimer disease	187	2.3545	2	0.6858	0.1638	1	1	0		Alzheimer disease	bta:518117; bta:618181
mRNA surveillance pathway	95	1.1962	1	0.70135	0.15406	1	1	0.017857		mRNA surveillance pathway	bta:527436
Thyroid hormone synthesis	95	1.1962	1	0.70135	0.15406	1	1	0.021277		Thyroid hormone synthesis	bta:510708
Chemokine signaling pathway	193	2.4301	2	0.70244	0.15339	1	1	0.09375		Chemokine signaling pathway	bta:513340; bta:510708
Small cell lung cancer	97	1.2213	1	0.70889	0.14942	1	1	0.019608		Small cell lung cancer	bta:282876
PD-L1 expression and PD-1 checkpoint pathway in cancer	97	1.2213	1	0.70889	0.14942	1	1	0.04878		PD-L1 expression and PD-1 checkpoint pathway in cancer	bta:281534
Longevity regulating pathway	98	1.2339	1	0.71258	0.14717	1	1	0.037037		Longevity regulating pathway	bta:510708
Glutathione metabolism	98	1.2339	1	0.71258	0.14717	1	1	0.17391		Glutathione metabolism	bta:521685
MicroRNAs in cancer	292	3.6766	3	0.7159	0.14515	1	1	0.0068966		MicroRNAs in cancer	bta:281572; bta:511470; bta:514225
Fc gamma R-mediated phagocytosis	101	1.2717	1	0.72339	0.14063	1	1	0.036364		Fc gamma R-mediated phagocytosis	bta:505485
Huntington disease	201	2.5308	2	0.72349	0.14056	1	1	0		Huntington disease	bta:534479; bta:788092
JAK-STAT signaling pathway	202	2.5434	2	0.72604	0.13904	1	1	0.13889		JAK-STAT signaling pathway	bta:616753; bta:338074
RIG-I-like receptor signaling pathway	102	1.2843	1	0.7269	0.13852	1	1	0.017544		RIG-I-like receptor signaling pathway	bta:281871
Endocrine resistance	104	1.3095	1	0.73379	0.13443	1	1	0.028986		Endocrine resistance	bta:510708
NF-kappa B signaling pathway	108	1.3598	1	0.74706	0.12664	1	1	0.012422		NF-kappa B signaling pathway	bta:281839
Salivary secretion	110	1.385	1	0.75345	0.12295	1	1	0.029851		Salivary secretion	bta:510708
Toll-like receptor signaling pathway	110	1.385	1	0.75345	0.12295	1	1	0.10843		Toll-like receptor signaling pathway	bta:281534
Tuberculosis	216	2.7197	2	0.7596	0.11941	1	1	0.086331		Tuberculosis	bta:281534; bta:282876
Parathyroid hormone synthesis, secretion and action	114	1.4354	1	0.76575	0.11592	1	1	0.04878		Parathyroid hormone synthesis, secretion and action	bta:510708
Growth hormone synthesis, secretion and action	122	1.5361	1	0.78854	0.10318	1	1	0.047619		Growth hormone synthesis, secretion and action	bta:510708
Cell cycle	123	1.5487	1	0.79123	0.1017	1	1	0.1		Cell cycle	bta:616275
Lysosome	127	1.5991	1	0.80165	0.096014	1	1	0		Lysosome	bta:100299651
Thyroid hormone signaling pathway	129	1.6243	1	0.80667	0.093305	1	1	0.019048		Thyroid hormone signaling pathway	bta:518117
Human immunodeficiency virus 1 infection	239	3.0093	2	0.80708	0.093084	1	1	0.029851		Human immunodeficiency virus 1 infection	bta:513340; bta:281534
Sphingolipid signaling pathway	135	1.6998	1	0.82097	0.085671	1	1	0.036585		Sphingolipid signaling pathway	bta:537380
Natural killer cell mediated cytotoxicity	135	1.6998	1	0.82097	0.085671	1	1	0.048193		Natural killer cell mediated cytotoxicity	bta:281839
Ubiquitin mediated proteolysis	140	1.7628	1	0.83209	0.079832	1	1	0		Ubiquitin mediated proteolysis	bta:616275
Apoptosis	146	1.8383	1	0.84452	0.073389	1	1	0.045045		Apoptosis	bta:537380
Thermogenesis	262	3.2989	2	0.84608	0.072591	1	1	0.060241		Thermogenesis	bta:510708; bta:537380
Autophagy - animal	148	1.8635	1	0.84846	0.071369	1	1	0.066667		Autophagy - animal	bta:617606
Hippo signaling pathway	151	1.9013	1	0.85418	0.06845	1	1	0.01		Hippo signaling pathway	bta:613288
Amino sugar and nucleotide sugar metabolism	158	1.9894	1	0.86671	0.062125	1	1	0.0062112		Amino sugar and nucleotide sugar metabolism	cpd:C00984
Arachidonic acid metabolism	158	1.9894	1	0.86671	0.062125	1	1	0.19492		Arachidonic acid metabolism	bta:505485
Parkinson disease	165	2.0775	1	0.87817	0.05642	1	1	0		Parkinson disease	cpd:C00082
Hepatitis B	172	2.1657	1	0.88865	0.051268	1	1	0.014599		Hepatitis B	bta:281534
Protein processing in endoplasmic reticulum	172	2.1657	1	0.88865	0.051268	1	1	0.019048		Protein processing in endoplasmic reticulum	bta:537380
Herpes simplex virus 1 infection	407	5.1246	3	0.89111	0.050067	1	1	0.045802		Herpes simplex virus 1 infection	bta:281534; bta:654488; bta:514023
Porphyrin and chlorophyll metabolism	182	2.2916	1	0.90209	0.04475	1	1	0		Porphyrin and chlorophyll metabolism	cpd:C00188
NOD-like receptor signaling pathway	189	2.3797	1	0.91052	0.040708	1	1	0		NOD-like receptor signaling pathway	bta:654488
Transcriptional misregulation in cancer	191	2.4049	1	0.9128	0.039625	1	1	0.0049505		Transcriptional misregulation in cancer	bta:282713
Olfactory transduction	1153	14.518	1	1	9.27e-08	1	1	0.023256		Olfactory transduction	bta:281969
