# Supplementary material for: Joint Transcriptome and Metabolome Analysis Prevails the Biological Mechanisms Underlying the Pro-Survival Fight in In Vitro Heat-Stressed Granulosa Cells
Source: Biology (Basel). 2022 May 30;11(6):839. doi: 10.3390/biology11060839 (PMC9220676; doi:10.3390/biology11060839)
Supplement: Supplementary file 1 [file biology-11-00839-s001.zip › Supplementary Table S5.xlsx]

## Sheet: Sheet1
Supplementary table S5: Statistical results of integrated metabolomics and transcriptomics data's enriched metabolic pathways analysis and list of enriched genes and metabolites in each of these pathways
Pathways	Total	Expected	Hits	Raw p	log10(p)	Holm adjust	FDR	Impact		Pathways	matched_features
Aminoacyl-tRNA biosynthesis	74	1.8562	10	9.439e-06	5.0251	0.00079288	0.00079288	0.13699		Aminoacyl-tRNA biosynthesis	cpd:C00135; cpd:C00079; cpd:C00062; cpd:C00064; cpd:C00047; cpd:C00123; cpd:C00188; cpd:C00078; cpd:C00082; cpd:C00148
Vitamin B6 metabolism	21	0.52676	4	0.0015564	2.8079	0.12918	0.050396	0.7		Vitamin B6 metabolism	cpd:C00314; cpd:C00250; cpd:C00847; bta:338074
Glycine, serine and threonine metabolism	72	1.806	7	0.0017998	2.7448	0.14759	0.050396	0.25352		Glycine, serine and threonine metabolism	cpd:C00114; cpd:C00581; cpd:C00188; cpd:C05519; bta:338445; bta:100336082; bta:280719
Phenylalanine metabolism	24	0.60201	4	0.002612	2.583	0.21157	0.054852	0.69565		Phenylalanine metabolism	cpd:C00079; cpd:C00082; bta:100336082; bta:338445
Arginine biosynthesis	27	0.67726	4	0.0040782	2.3895	0.32625	0.068513	0.46154		Arginine biosynthesis	cpd:C00062; cpd:C00064; bta:282876; bta:539188
Drug metabolism - cytochrome P450	39	0.97826	4	0.015279	1.8159	1	0.20622	0.39474		Drug metabolism - cytochrome P450	bta:521685; bta:510551; bta:338445; bta:338074
Tryptophan metabolism	84	2.107	6	0.017185	1.7648	1	0.20622	0.31325		Tryptophan metabolism	cpd:C00078; cpd:C00780; cpd:C00637; bta:511470; bta:338445; bta:338074
Phenylalanine, tyrosine and tryptophan biosynthesis	11	0.27592	2	0.029426	1.5313	1	0.30897	1.2		Phenylalanine, tyrosine and tryptophan biosynthesis	cpd:C00079; cpd:C00082
Valine, leucine and isoleucine biosynthesis	12	0.301	2	0.034749	1.4591	1	0.32432	0.27273		Valine, leucine and isoleucine biosynthesis	cpd:C00188; cpd:C00123
Arginine and proline metabolism	78	1.9565	5	0.04371	1.3594	1	0.33937	0.24675		Arginine and proline metabolism	cpd:C00062; cpd:C00581; cpd:C00148; bta:282876; bta:338445
Histidine metabolism	32	0.80268	3	0.044442	1.3522	1	0.33937	0.29032		Histidine metabolism	cpd:C00785; cpd:C00135; bta:338445
Glyoxylate and dicarboxylate metabolism	56	1.4047	4	0.049827	1.3025	1	0.34879	0.2		Glyoxylate and dicarboxylate metabolism	cpd:C00417; cpd:C00158; cpd:C00064; bta:280719
Alanine, aspartate and glutamate metabolism	61	1.5301	4	0.064591	1.1898	1	0.40292	0.18333		Alanine, aspartate and glutamate metabolism	cpd:C00064; cpd:C00158; cpd:C00042; bta:539188
Tyrosine metabolism	88	2.2074	5	0.067154	1.1729	1	0.40292	0.4023		Tyrosine metabolism	cpd:C00082; bta:338445; bta:510551; bta:100336082; bta:338074
Citrate cycle (TCA cycle)	42	1.0535	3	0.08639	1.0635	1	0.47918	0.39024		Citrate cycle (TCA cycle)	cpd:C00042; cpd:C00417; cpd:C00158
Starch and sucrose metabolism	43	1.0786	3	0.091273	1.0397	1	0.47918	0.19048		Starch and sucrose metabolism	cpd:C01083; bta:505049; bta:327664
Purine metabolism	169	4.2391	7	0.12673	0.89713	1	0.62618	0.2381		Purine metabolism	cpd:C00385; cpd:C00064; cpd:C04677; cpd:C01762; bta:281969; bta:510708; bta:539579
One carbon pool by folate	31	0.77759	2	0.18155	0.74101	1	0.81416	0.3		One carbon pool by folate	cpd:C00504; bta:280719
D-Glutamine and D-glutamate metabolism	8	0.20067	1	0.18415	0.73482	1	0.81416	0.14286		D-Glutamine and D-glutamate metabolism	cpd:C00064
Riboflavin metabolism	9	0.22575	1	0.20469	0.68891	1	0.85799	0.375		Riboflavin metabolism	cpd:C00255
Phosphonate and phosphinate metabolism	10	0.25084	1	0.22471	0.64837	1	0.85799	0.11111		Phosphonate and phosphinate metabolism	cpd:C03557
Nitrogen metabolism	10	0.25084	1	0.22471	0.64837	1	0.85799	0.11111		Nitrogen metabolism	cpd:C00064
Nicotinate and nicotinamide metabolism	39	0.97826	2	0.25597	0.59181	1	0.93485	0.21053		Nicotinate and nicotinamide metabolism	cpd:C00253; bta:338074
Thiamine metabolism	14	0.35117	1	0.29997	0.52292	1	0.9973	0.23077		Thiamine metabolism	cpd:C00378
beta-Alanine metabolism	44	1.1037	2	0.30305	0.51849	1	0.9973	0.093023		beta-Alanine metabolism	cpd:C00135; bta:100336082
Retinol metabolism	47	1.1789	2	0.33111	0.48003	1	0.9973	0.17391		Retinol metabolism	bta:510551; bta:338074
Lysine degradation	49	1.2291	2	0.34966	0.45635	1	0.9973	0.083333		Lysine degradation	cpd:C00047; cpd:C00956
Ubiquinone and other terpenoid-quinone biosynthesis	17	0.42642	1	0.35165	0.45388	1	0.9973	0.0625		Ubiquinone and other terpenoid-quinone biosynthesis	cpd:C00082
Linoleic acid metabolism	17	0.42642	1	0.35165	0.45388	1	0.9973	0.125		Linoleic acid metabolism	bta:505485
Glycerophospholipid metabolism	86	2.1572	3	0.36695	0.43539	1	0.9973	0.12941		Glycerophospholipid metabolism	cpd:C00114; bta:540446; bta:505485
Galactose metabolism	51	1.2793	2	0.36805	0.43409	1	0.9973	0.08		Galactose metabolism	cpd:C00984; cpd:C01697
Metabolism of xenobiotics by cytochrome P450	126	3.1605	4	0.38992	0.40902	1	1	0.352		Metabolism of xenobiotics by cytochrome P450	bta:511470; bta:521685; bta:510551; bta:282589
Primary bile acid biosynthesis	90	2.2575	3	0.39472	0.40371	1	1	0.13483		Primary bile acid biosynthesis	cpd:C00695; bta:506438; bta:533016
Biotin metabolism	21	0.52676	1	0.41477	0.38219	1	1	0.05		Biotin metabolism	cpd:C00047
alpha-Linolenic acid metabolism	22	0.55184	1	0.42958	0.36696	1	1	0.095238		alpha-Linolenic acid metabolism	bta:505485
Pyrimidine metabolism	96	2.408	3	0.4358	0.36071	1	1	0.12632		Pyrimidine metabolism	cpd:C00064; cpd:C00299; bta:515029
Glycolysis or Gluconeogenesis	61	1.5301	2	0.45662	0.34045	1	1	0.1		Glycolysis or Gluconeogenesis	bta:510551; bta:539579
Drug metabolism - other enzymes	67	1.6806	2	0.50637	0.29553	1	1	0.060606		Drug metabolism - other enzymes	bta:515029; bta:521685
Butanoate metabolism	29	0.72742	1	0.52341	0.28116	1	1	0.035714		Butanoate metabolism	cpd:C00042
Pantothenate and CoA biosynthesis	34	0.85284	1	0.58097	0.23585	1	1	0.060606		Pantothenate and CoA biosynthesis	cpd:C00864
Ether lipid metabolism	39	0.97826	1	0.63168	0.1995	1	1	0.10526		Ether lipid metabolism	bta:505485
Steroid hormone biosynthesis	173	4.3395	4	0.64181	0.19259	1	1	0.13372		Steroid hormone biosynthesis	cpd:C00410; bta:282589; bta:282434; bta:511470
Valine, leucine and isoleucine degradation	87	2.1823	2	0.65012	0.18701	1	1	0.034884		Valine, leucine and isoleucine degradation	cpd:C00123; bta:338074
Pyruvate metabolism	45	1.1288	1	0.68461	0.16456	1	1	0.045455		Pyruvate metabolism	bta:539579
Biosynthesis of unsaturated fatty acids	47	1.1789	1	0.70053	0.15457	1	1	0.021739		Biosynthesis of unsaturated fatty acids	cpd:C06426
Propanoate metabolism	48	1.204	1	0.70819	0.14985	1	1	0.085106		Propanoate metabolism	cpd:C00042
Glutathione metabolism	56	1.4047	1	0.76294	0.11751	1	1	0.054545		Glutathione metabolism	bta:521685
Folate biosynthesis	61	1.5301	1	0.79188	0.10134	1	1	0.05		Folate biosynthesis	cpd:C00504
Amino sugar and nucleotide sugar metabolism	81	2.0318	1	0.87673	0.057136	1	1	0.0125		Amino sugar and nucleotide sugar metabolism	cpd:C00984
Arachidonic acid metabolism	81	2.0318	1	0.87673	0.057136	1	1	0.05		Arachidonic acid metabolism	bta:505485
Fatty acid degradation	102	2.5585	1	0.92922	0.03188	1	1	0.039604		Fatty acid degradation	bta:510551
