# Supplementary material for: Joint Transcriptome and Metabolome Analysis Prevails the Biological Mechanisms Underlying the Pro-Survival Fight in In Vitro Heat-Stressed Granulosa Cells
Source: Biology (Basel). 2022 May 30;11(6):839. doi: 10.3390/biology11060839 (PMC9220676; doi:10.3390/biology11060839)
Supplement: Supplementary file 1 [file biology-11-00839-s001.zip › Supplementary Table S6.xlsx]

## Sheet: Sheet1
Supplementary Table S6: Statistical details of three type of interactive network analysis i.e. metabolite-metabolite interaction, metabolite-gene interaction, and metabolite-gene-disease interaction networks
Metabolite-metabolite interaction network				Metabolite-gene interaction network				Metabolite-gene-disease interaction network
Id	Label	Degree	Betweenness	Id	Label	Degree	Betweenness	Id	Label metabolite/disease	Degree	Betweenness
C00158	Citric acid	131	26439.5	C00410	Progesterone	13	544.42	C00047	L-Lysine	14	648.94
C00047	L-Lysine	112	17872.8	C00780	Serotonin	9	254.42	C00148	L-Proline	11	490.16
C00042	Succinic acid	105	20430.3	1545	CYP1B1	4	281	181500	SCHIZOPHRENIA	10	1086.28
C00064	L-Glutamine	105	17053.9	C00158	Citric acid	4	145	C00158	Citric acid	10	580.94
C00780	Serotonin	101	20433.6	5020	OXT	4	112	104300	ALZHEIMER DISEASE	8	542.57
C00123	L-Leucine	76	7023.93	C00250	Pyridoxal	3	110	C00123	L-Leucine	7	463.82
C00188	L-Threonine	72	5723.68	3383	ICAM1	2	170	C00042	Succinic acid	6	316.02
C00082	L-Tyrosine	65	9222.24	C00299	Uridine	2	170	C00385	Xanthine	6	302
C00114	Choline	64	9738.79	5837	PYGM	2	140	C00064	L-Glutamine	6	250.95
C00148	L-Proline	56	5378.26	3291	HSD11B2	2	74	616299	LIPOYLTRANSFERASE 1 DEFICIENCY	5	286.79
C05519	L-Allothreonine	52	3135.83	108	ADCY2	2	51	C00410	Progesterone	5	270
C00299	Uridine	50	9847.77	4129	MAOB	2	38	C00082	L-Tyrosine	5	123.75
C00695	Cholic acid	41	4475.47	7422	VEGFA	2	38	271900	CANAVAN DISEASE	4	453.15
C00250	Pyridoxal	39	2385.19	5313	PKLR	2	38	C00780	Serotonin	4	204
C00984	D-Galactose	33	6225.15	6517	SLC2A4	2	38	C00581	Guanidoacetic acid	4	204
C00385	Xanthine	32	4438.04	2875	GPT	2	38	C00188	L-Threonine	4	107.36
C00314	Pyridoxine	31	3789.26	C00695	Cholic acid	2	38	617290	EPILEPSY, EARLY-ONSET, VITAMIN B6-DEPENDENT	3	203
C00255	Riboflavin	30	1507.98	4843	NOS2	2	12.5	C00114	Choline	3	79.06
C00410	Progesterone	27	6795.64	43	ACHE	2	6.5	276700	TYROSINEMIA, TYPE I	3	56.08
C00378	Thiamine	25	1772.09	C00114	Choline	2	6.08	211980	LUNG CANCER	3	41.14
	3-Methylglutarylcarnitine	23	4580.69	C00047	L-Lysine	2	3.08	605814	CITRULLINEMIA, TYPE II, NEONATAL-ONSET	3	13.39
C00870	4-Nitrophenol	21	3990.82	10998	SLC27A5	1	0	C00250	Pyridoxal	2	69
C00002	Adenosine triphosphate	21	3169.48	719	C3AR1	1	0	266150	PYRUVATE CARBOXYLASE DEFICIENCY	2	44.79
C00008	ADP	21	3140.31	1917	EEF1A2	1	0	248600	MAPLE SYRUP URINE DISEASE	2	36.91
C04677	AICAR	21	2148.17	8862	APLN	1	0	606054	PROPIONIC ACIDEMIA	2	36.6
C00637	Indoleacetaldehyde	20	2248.28	51289	RXFP3	1	0	246900	DIHYDROLIPOAMIDE DEHYDROGENASE DEFICIENCY	2	34.15
C00305	Magnesium	19	3186.91	4194	MDM4	1	0	C00299	Uridine	2	32
C00006	NADP	19	3075.43	733	C8G	1	0	203740	ALPHA-KETOGLUTARATE DEHYDROGENASE DEFICIENCY	2	9.65
C01330	Sodium	19	2837.25	3791	KDR	1	0	300322	LESCH-NYHAN SYNDROME	2	2.5
C00004	NADH	18	3375.1	10858	CYP46A1	1	0	C00956	Aminoadipic acid	1	0
C00011	Carbon dioxide	15	2209.72	1154	CISH	1	0	C00314	Pyridoxine	1	0
C00007	Oxygen	14	2450.63	7481	WNT11	1	0	140350	HAWKINSINURIA	1	0
C00020	Adenosine monophosphate	14	1040.97	3290	HSD11B1	1	0	168600	PARKINSON DISEASE, LATE-ONSET	1	0
C00116	Glycerol	13	1831.24	316	AOX1	1	0	182940	NEURAL TUBE DEFECTS, SUSCEPTIBILITY TO	1	0
C00025	L-Glutamic acid	13	922.37	C00064	L-Glutamine	1	0	201750	ANTLEY-BIXLER SYNDROME WITH GENITAL ANOMALIES AND DISORDERED STEROIDOGENESIS	1	0
C00022	Pyruvic acid	13	604.73	C00042	Succinic acid	1	0	201810	ADRENAL HYPERPLASIA, CONGENITAL, DUE TO 3-BETA-HYDROXYSTEROID DEHYDROGENASE 2 DEFICIENCY	1	0
C00026	Oxoglutaric acid	12	503.25	C00870	4-Nitrophenol	1	0	219150	CUTIS LAXA, AUTOSOMAL RECESSIVE, TYPE IIIA	1	0
C01762	Xanthosine	12	86.21	C04677	AICAR	1	0	220100	CYSTINURIA	1	0
C00864	Pantothenic acid	11	988.09	C00314	Pyridoxine	1	0	220500	DEAFNESS, ONYCHODYSTROPHY, OSTEODYSTROPHY, MENTAL RETARDATION, AND SEIZURES SYNDROME	1	0
C00097	L-Cysteine	11	889.87	C00637	Indoleacetaldehyde	1	0	222690	DIBASIC AMINO ACIDURIA I	1	0
C00010	Coenzyme A	11	667.69					222700	LYSINURIC PROTEIN INTOLERANCE	1	0
C00037	Glycine	11	417.38					222730	DICARBOXYLIC AMINOACIDURIA	1	0
C00027	Hydrogen peroxide	10	1088.29					236792	L-2-HYDROXYGLUTARIC ACIDURIA	1	0
C00041	L-Alanine	10	463.91					237300	CARBAMOYL PHOSPHATE SYNTHETASE I DEFICIENCY, HYPERAMMONEMIA DUE TO	1	0
C00049	L-Aspartic acid	10	407.92					238700	HYPERLYSINEMIA, TYPE I	1	0
C00581	Guanidoacetic acid	9	547.59					239500	HYPERPROLINEMIA, TYPE I	1	0
C00084	Acetaldehyde	9	531.47					239510	HYPERPROLINEMIA, TYPE II	1	0
C00018	Pyridoxal 5'-phosphate	9	311.19					242600	IMINOGLYCINURIA	1	0
C00036	Oxalacetic acid	9	236.62					247950	LYSINE MALABSORPTION SYNDROME	1	0
C00073	L-Methionine	9	125.94					248250	HYPOMAGNESEMIA 3, RENAL	1	0
C00044	Guanosine triphosphate	8	1398.35					252150	MOLYBDENUM COFACTOR DEFICIENCY, COMPLEMENTATION GROUP A	1	0
C00016	FAD	8	595.42					261680	PHOSPHOENOLPYRUVATE CARBOXYKINASE DEFICIENCY, CYTOSOLIC	1	0
C00078	L-Tryptophan	8	428.24					266130	GLUTATHIONE SYNTHETASE DEFICIENCY	1	0
C00217	D-Glutamic acid	8	286.17					278300	XANTHINURIA, TYPE I	1	0
C00135	L-Histidine	8	245.45					300352	CEREBRAL CREATINE DEFICIENCY SYNDROME 1	1	0
C00062	L-Arginine	8	213.72					300615	BRUNNER SYNDROME	1	0
C00065	L-Serine	8	164.67					300661	PHOSPHORIBOSYLPYROPHOSPHATE SYNTHETASE SUPERACTIVITY	1	0
C00079	L-Phenylalanine	8	144.02					600721	D-2-HYDROXYGLUTARIC ACIDURIA 1	1	0
C00183	L-Valine	8	53.13					603903	SICKLE CELL ANEMIA	1	0
C00035	Guanosine diphosphate	7	1260.19					607196	MICROCEPHALY, AMISH TYPE	1	0
C00021	S-Adenosylhomocysteine	7	496.06					608516	MAJOR DEPRESSIVE DISORDER	1	0
C03878	Beta-N-Acetylglucosamine	7	407.22					608643	AROMATIC L-AMINO ACID DECARBOXYLASE DEFICIENCY	1	0
C00077	Ornithine	7	399.7					610015	GLUTAMINE DEFICIENCY, CONGENITAL	1	0
C00109	2-Ketobutyric acid	7	107.61					610090	PYRIDOXAMINE 5-PRIME-PHOSPHATE OXIDASE DEFICIENCY	1	0
C00407	L-Isoleucine	7	46.82					612718	CEREBRAL CREATINE DEFICIENCY SYNDROME 3	1	0
C00061	Flavin Mononucleotide	6	720.45					612736	CEREBRAL CREATINE DEFICIENCY SYNDROME 2	1	0
C03758	Dopamine	6	521.3					613743	ADRENAL INSUFFICIENCY, CONGENITAL, WITH 46,XY SEX REVERSAL, PARTIAL OR COMPLETE	1	0
C00024	Acetyl-CoA	6	335.26					614300	HYPERMETHIONINEMIA DUE TO ADENOSINE KINASE DEFICIENCY	1	0
C00048	Glyoxylic acid	6	52.7					614741	MITOCHONDRIAL PYRUVATE CARRIER DEFICIENCY	1	0
C00740	D-Serine	6	43.79					614923	BRANCHED-CHAIN KETO ACID DEHYDROGENASE KINASE DEFICIENCY	1	0
C00075	Uridine triphosphate	5	443.82					616034	2,4-DIENOYL-CoA REDUCTASE DEFICIENCY	1	0
C00163	Propionic acid	5	281.43
C00334	Gamma-Aminobutyric acid	5	237.16
C00388	Histamine	5	205.3
C00063	Cytidine triphosphate	5	170.47
C00249	Palmitic acid	5	157.75
C00130	Inosinic acid	5	146.47
C00547	Norepinephrine	5	127.33
C00121	D-Ribose	5	127.14
C00253	Nicotinic acid	5	110.78
C00166	Phenylpyruvic acid	5	75.29
C00153	Niacinamide	5	60.99
C00263	L-Homoserine	5	60.05
C00504	Folic acid	5	29.85
C03761	3-Hydroxymethylglutaric acid	5	23.91
C00100	Propionyl-CoA	5	22.34
C01015	4-Hydroxy-L-proline	5	7.53
C00051	Glutathione	5	6.32
C01384	Maleic acid	5	6.32
C00152	L-Asparagine	5	3.57
C03557	Ciliatine	5	3.36
C01984	Mandelic acid	4	485.06
C00785	Urocanic acid	4	483.63
C00015	Uridine 5'-diphosphate	4	330.44
C00212	Adenosine	4	272.73
C01845	Isopropyl alcohol	4	243.78
C00147	Adenine	4	237.13
C01074	N-Acetylgalactosamine	4	224.48
C00962	Beta-D-Galactose	4	224.48
C00055	Cytidine monophosphate	4	186.48
C00791	Creatinine	4	157.88
C00105	Uridine 5'-monophosphate	4	153.62
C00584	Prostaglandin E2	4	142.71
C00144	Guanosine monophosphate	4	106.86
C00387	Guanosine	4	96.01
C00117	D-Ribose 5-phosphate	4	96.01
C00119	Phosphoribosyl pyrophosphate	4	96.01
C00193	Benzaldehyde	4	78.59
C00383	Malonic acid	4	69.04
C00099	Beta-Alanine	4	55.86
C00655	Xanthylic acid	4	54.44
C00213	Sarcosine	4	44.09
C00265	1,4-Dithiothreitol	4	40.02
C00246	Butyric acid	4	34.97
C00417	cis-Aconitic acid	4	33.95
C00332	Acetoacetyl-CoA	4	30.35
C00788	Epinephrine	4	30.1
C00568	p-Aminobenzoic acid	4	27.53
C00441	L-Aspartate-semialdehyde	4	0
C00251	Chorismate	4	0
C00534	Pyridoxamine	4	0
C06006	(S)-2-Aceto-2-hydroxybutanoic acid	4	0
C00054	Adenosine 3',5'-diphosphate	3	253.44
C00132	Methanol	3	181.02
C00469	Ethanol	3	121.56
C00355	L-Dopa	3	81.22
C02679	Dodecanoic acid	3	78.74
C00366	Uric acid	3	69.77
C00245	Taurine	3	57.35
C00086	Urea	3	34.79
C00620	Ribose 1-phosphate	3	26.95
C01005	Phosphoserine	3	26.03
C00155	Homocysteine	3	20.43
C12147	O-Phosphothreonine	3	16.63
C00489	Glutaric acid	3	13.9
C00179	Agmatine	3	13.61
C00712	Oleic acid	3	13.61
C01996	Acetylcholine	3	13.61
C00112	CDP	3	11.39
C00091	Succinyl-CoA	3	8.5
C00101	Tetrahydrofolic acid	3	4.83
C00169	Carbamoyl phosphate	3	0
C01179	4-Hydroxyphenylpyruvic acid	3	0
C00149	L-Malic acid	3	0
C00327	Citrulline	3	0
C00763	D-Proline	3	0
C00311	Isocitric acid	3	0
C02341	trans-Aconitic acid	3	0
C00451	D-threo-Isocitric acid	3	0
C01102	O-Phosphohomoserine	3	0
C00254	Prephenate	3	0
C11143	Dimethyl sulfoxide	3	0
C06104	Adipic acid	2	480
C00283	Hydrogen sulfide	2	356.6
C00380	Cytosine	2	74.08
C00337	L-Dihydroorotic acid	2	74.08
C00053	Phosphoadenosine phosphosulfate	2	70.89
C00146	Phenol	2	60.04
C02140	Corticosterone	2	56.48
C00735	Hydrocortisone	2	56.48
C00295	Orotic acid	2	50.78
C00067	Formaldehyde	2	48.51
C00364	5-Thymidylic acid	2	47.57
C00475	Cytidine	2	47.57
C00272	Tetrahydrobiopterin	2	40.61
C05582	Homovanillic acid	2	40.61
C00483	Tyramine	2	40.61
C00134	Putrescine	2	30.35
C00666	Diaminopimelic acid	2	30.35
C00486	Bilirubin	2	26.93
C00535	Testosterone	2	26.79
C00468	Estrone	2	26.79
C00951	Estradiol	2	26.79
C06153	scyllo-Inositol	2	26.16
C01589	Imidazole	2	25.93
C00031	D-Glucose	2	24.89
C00398	Tryptamine	2	24.27
C00242	Guanine	2	20.12
C00262	Hypoxanthine	2	20.12
C00294	Inosine	2	20.12
C00601	Phenylacetaldehyde	2	19.25
C00954	Indoleacetic acid	2	16.38
C00719	Betaine	2	14.57
C00315	Spermidine	2	13.61
C00750	Spermine	2	13.61
C17349	Guanidine	2	13.61
C06943	Desipramine	2	10.82
C07049	Imipramine	2	10.82
C07246	Sertraline	2	10.82
C00300	Creatine	2	10.78
C11378	Coenzyme Q10	2	9.39
C05377	Menadione	2	9.39
C00704	Superoxide	2	9.39
C00647	Pyridoxamine 5'-phosphate	2	9.35
C07329	Iso-Valeraldehyde	2	7.06
C00431	5-Aminopentanoic acid	2	4.43
C02939	Isovaleryl-CoA	2	2.24
C08262	Isovaleric acid	2	0
C00234	10-Formyltetrahydrofolate	2	0
C00182	Glycogen	2	0
C00089	Sucrose	2	0
C01172	Beta-D-Glucose 6-phosphate	2	0
C00092	Glucose 6-phosphate	2	0
C00085	Fructose 6-phosphate	2	0
C00696	Prostaglandin D2	2	0
C02198	Thromboxane A2	2	0
C00354	Fructose 1,6-bisphosphate	2	0
C00661	D-Glyceraldehyde 3-phosphate	2	0
C00437	N-Acetylornithine	2	0
C04483	Deoxycholic acid	2	0
C00399	Ubiquinone-1	2	0
C00745	L(-)-Nicotine	2	0
C00243	Alpha-Lactose	2	0
C00227	Acetylphosphate	2	0
C02165	Leukotriene B4	2	0
C00133	D-Alanine	2	0
C07593	Rotenone	2	0
C00741	Diacetyl	2	0
C02166	Leukotriene C4	2	0
C06314	Lipoxin A4	2	0
C00141	Alpha-ketoisovaleric acid	2	0
C00497	D-Malic acid	2	0
C01312	Prostaglandin I2	2	0
C05345	Beta-D-Fructose 6-phosphate	2	0
C07151	1,1-Dimethylbiguanide	2	0
C04666	D-Erythro-imidazole-glycerol-phosphate	2	0
C04236	2-Isopropyl-3-oxosuccinate	2	0
C01879	Pyroglutamic acid	2	0
C16537	Pentadecanoic acid	2	0
C01250	N-Acetyl-L-glutamate 5-semialdehyde	2	0
C04225	cis-2-Methylaconitate	2	0
C04133	N-Acetyl-L-glutamyl 5-phosphate	2	0
C00490	Itaconic acid	2	0
C06952	Cimetidine	2	0
C01888	Aminoacetone	2	0
C05332	Phenylethylamine	2	0
C04348	Malyl-CoA	2	0
C00438	Ureidosuccinic acid	2	0
C00402	D-Aspartic acid	2	0
C00627	Pyridoxine 5'-phosphate	2	0
C01165	L-Glutamic gamma-semialdehyde	2	0
C00847	4-Pyridoxic acid	2	0
C06007	(R) 2,3-Dihydroxy-3-methylvalerate	2	0
C01267	Imidazole acetol-phosphate	2	0
C00971	4-Pyridoxolactone	2	0
C06010	(S)-2-Acetolactate	2	0
C04272	(R)-2,3-Dihydroxy-isovalerate	2	0
C03287	L-Glutamic acid 5-phosphate	2	0
C00872	Aminomalonic acid	2	0
C08277	Sebacic acid	1	0
C00550	SM(d18:1/18:0)	1	0
C00356	3-Hydroxy-3-methylglutaryl-CoA	1	0
C05337	Chenodeoxycholoyl-CoA	1	0
C00455	Nicotinamide ribotide	1	0
C01672	Cadaverine	1	0
C03375	Norspermidine	1	0
C05198	5'-Deoxyadenosine	1	0
C00390	QH2	1	0
C01794	Choloyl-CoA	1	0
C15522	4a-Hydroxytetrahydrobiopterin	1	0
C01017	5-Hydroxy-L-tryptophan	1	0
C02953	Dihydrobiopterin	1	0
C11061	Retinoyl b-glucuronide	1	0
C05141	Estriol	1	0
C01176	17-Hydroxyprogesterone	1	0
C00159	D-Mannose	1	0
C05402	Melibiose	1	0
C00280	Androstenedione	1	0
C00043	Uridine diphosphate-N-acetylglucosamine	1	0
C00221	Beta-D-Glucose	1	0
C00267	Alpha-D-Glucose	1	0
C00446	Galactose 1-phosphate	1	0
C01204	Myo-inositol hexakisphosphate	1	0
C15587	Purine	1	0
C00588	Phosphorylcholine	1	0
C01405	Aspirin	1	0
C00575	Cyclic AMP	1	0
C02477	Alpha-Tocopherol	1	0
C03283	L-2,4-diaminobutyric acid	1	0
C01137	S-Adenosylmethioninamine	1	0
C00219	Arachidonic acid	1	0
C07407	Propranolol	1	0
C00307	Citicoline	1	0
C00576	Betaine aldehyde	1	0
C01595	Linoleic acid	1	0
C01352	FADH	1	0
C13856	2-Arachidonylglycerol	1	0
C09818	E-Phenylitaconyl-CoA	1	0
C00111	Dihydroxyacetone phosphate	1	0
C00944	3-Dehydroquinate	1	0
C07185	Valproic acid	1	0
C06868	Carbamazepine	1	0
C16565	Aminopropylcadaverine	1	0
C00083	Malonyl-CoA	1	0
C01607	Phytanic acid	1	0
C00527	Glutaryl-CoA	1	0
C02060	Phytanoyl-CoA	1	0
C00257	Gluconic acid	1	0
C02170	Methylmalonic acid	1	0
C00739	D-Lysine	1	0
C00346	O-Phosphoethanolamine	1	0
C00357	N-Acetyl-D-Glucosamine 6-Phosphate	1	0
C00256	D-Lactic acid	1	0
C00180	Benzoic acid	1	0
C04092	D-1-Piperideine-2-carboxylic acid	1	0
C00449	Saccharopine	1	0
C01475	Allysine	1	0
C00408	Pipecolic acid	1	0
C05606	Melanin	1	0
C00459	Thymidine 5'-triphosphate	1	0
C00286	dGTP	1	0
C06866	Capsaicin	1	0
C01245	Inositol 1,4,5-trisphosphate	1	0
C07480	Theobromine	1	0
C16353	7-Methylxanthine	1	0
C01753	Beta-Sitosterol	1	0
C00232	Succinic acid semialdehyde	1	0
C00192	Hydroxylamine	1	0
C00879	Galactaric acid	1	0
C00106	Uracil	1	0
C01697	Galactitol	1	0
C00052	Uridine diphosphategalactose	1	0
C04751	5-amino-1-(5-phospho-D-ribosyl)imidazole-4-carboxylate	1	0
C03373	5-Aminoimidazole ribonucleotide	1	0
C00665	D-Fructose 2,6-bisphosphate	1	0
C00186	L-Lactic acid	1	0
C11437	1-Deoxy-D-xylulose 5-phosphate	1	0
C00379	D-Xylitol	1	0
C00160	Glycolic acid	1	0
C00168	Hydroxypyruvic acid	1	0
C00822	Dopaquinone	1	0
C06424	Myristic acid	1	0
C03582	Resveratrol	1	0
C06606	Paraoxon	1	0
C12269	N-Methyl-D-aspartic acid	1	0
C00389	Quercetin	1	0
C07441	Phenylephrine	1	0
C02291	L-Cystathionine	1	0
C01516	Morphine	1	0
C07108	Tamoxifen	1	0
C05443	Cholecalciferol	1	0
C04823	SAICAR	1	0
C03090	5-Phosphoribosylamine	1	0
C00237	Carbon monoxide	1	0
C00798	Formyl-CoA	1	0
C07343	2-Hydroxyphytanoyl-CoA	1	0
C05604	Leucodopachrome	1	0
C01151	Ribose 1,5-bisphosphate	1	0
C00430	5-Aminolevulinic acid	1	0
C11714	1-Naphthol	1	0
C00214	Thymidine	1	0
C00170	5'-Methylthioadenosine	1	0
C01127	4-Hydroxy-2-oxoglutaric acid	1	0
C00120	Biotin	1	0
C02137	Phenylglyoxylic acid	1	0
C07086	Phenylacetic acid	1	0
C01169	(S)-Succinyldihydrolipoamide	1	0
C00579	Dihydrolipoamide	1	0
C14732	5-KETE	1	0
C00742	Fluoride	1	0
C00352	Glucosamine 6-phosphate	1	0
C01598	Melatonin	1	0
C05635	5-Hydroxyindoleacetic acid	1	0
C07572	Citalopram	1	0
C04555	Dehydroepiandrosterone sulfate	1	0
C01042	N-Acetyl-L-aspartic acid	1	0
C07649	Fluorouracil	1	0
C05138	17a-Hydroxypregnenolone	1	0
C03917	Dihydrotestosterone	1	0
C15484	Alloepipregnanolone	1	0
C01571	Capric acid	1	0
C00509	Naringenin	1	0
C00881	Deoxycytidine	1	0
C04294	5-(2-Hydroxyethyl)-4-methylthiazole	1	0
C05669	Bovinocidin	1	0
C03166	Phosphoguanidinoacetate	1	0
C00422	TG(18:0/18:0/18:0)	1	0
C00108	2-Aminobenzoic acid	1	0
C08317	12-Hydroxydodecanoic acid	1	0
C03273	Glutarate semialdehyde	1	0
C03205	Deoxycorticosterone	1	0
C01382	Iodine	1	0
C03197	(S)-3-Hydroxybutyric acid	1	0
C01551	Allantoin	1	0
C11713	2-Naphthol	1	0
C07589	Celecoxib	1	0
C00565	Trimethylamine	1	0
C00218	Methylamine	1	0
C00209	Oxalic acid	1	0
C00526	Deoxyuridine	1	0
C01142	(3S)-3,6-Diaminohexanoate	1	0
C03196	L-2-Hydroxyglutaric acid	1	0
C06604	Parathion	1	0
C07534	17a-Ethynylestradiol	1	0
C02067	Pseudouridine	1	0
C05688	Selenocysteine	1	0
C02465	Liothyronine	1	0
C04734	Phosphoribosyl formamidocarboxamide	1	0
C13747	Paraxanthine	1	0
C00632	3-Hydroxyanthranilic acid	1	0
C02794	Hydroxykynurenine	1	0
C00756	Octanol	1	0
C00747	Pyridine	1	0
C00762	Cortisone	1	0
C01468	p-Cresol	1	0
C03134	N,N-Dimethylformamide	1	0
C04051	5-Aminoimidazole-4-carboxamide	1	0
C04411	3-Isopropylmalate	1	0
C06325	Quinaldic acid	1	0
C05665	3-Aminopropionaldehyde	1	0
C00178	Thymine	1	0
C00559	Deoxyadenosine	1	0
C00330	Deoxyguanosine	1	0
C00672	Deoxyribose 1-phosphate	1	0
C03680	4-Imidazolone-5-propionic acid	1	0
C00365	dUMP	1	0
C01026	Dimethylglycine	1	0
C00818	Glucaric acid	1	0
C01004	Trigonelline	1	0
C01089	(R)-3-Hydroxybutyric acid	1	0
C04442	2-Keto-3-deoxy-6-phosphogluconic acid	1	0
C00955	Tryptophanol	1	0
C11821	5-Hydroxyisourate	1	0
C01717	Kynurenic acid	1	0
C01104	Trimethylamine N-oxide	1	0
C00846	3-Oxoadipic acid	1	0
C01477	Apigenin	1	0
C07880	Ursodeoxycholic acid	1	0
C05594	Vanylglycol	1	0
C05587	3-Methoxytyramine	1	0
C06861	Buspirone	1	0
C06860	Bupropion	1	0
C07319	Sumatriptan	1	0
C03765	4-Hydroxyphenylacetaldehyde	1	0
C00488	Formamide	1	0
C05554	Aerobactin	1	0
C03028	Thiamine triphosphate	1	0
C02470	Xanthurenic acid	1	0
C00978	N-Acetylserotonin	1	0
C05631	Eriodictyol	1	0
C02378	Aminocaproic acid	1	0
C10172	Proline betaine	1	0
C14180	S-(Hydroxymethyl)glutathione	1	0
C02356	L-Alpha-aminobutyric acid	1	0
C05589	Normetanephrine	1	0
C00131	Deoxyadenosine triphosphate	1	0
C01060	3,5-Diiodo-L-tyrosine	1	0
C01146	Tartronate semialdehyde	1	0
C00236	Glyceric acid 1,3-biphosphate	1	0
C05588	Metanephrine	1	0
C03483	Adenosine tetraphosphate	1	0
C01157	4-Hydroxyproline	1	0
C07653	Flutamide	1	0
C02515	Iodotyrosine	1	0
C00239	dCMP	1	0
C05634	5-Hydroxyindoleacetaldehyde	1	0
C00582	Phenylacetyl-CoA	1	0
C00268	4a-Carbinolamine tetrahydrobiopterin	1	0
C00196	2-Pyrocatechuic acid	1	0
C03031	Uridine 2'-phosphate	1	0
C00191	D-Glucuronic acid	1	0
C02727	N6-Acetyl-L-lysine	1	0
C05840	Iminoaspartic acid	1	0
C04148	Alpha-N-Phenylacetyl-L-glutamine	1	0
C08353	Beta-D-ribopyranose	1	0
C06526	Quinine	1	0
C05932	N2-Succinyl-L-glutamic acid 5-semialdehyde	1	0
C03972	Tetrahydrodipicolinate	1	0
C05394	3-Keto-b-D-galactose	1	0
C01186	(3S,5S)-3,5-Diaminohexanoate	1	0
C04462	N-Succinyl-2-amino-6-ketopimelate	1	0
C00990	5-Aminopentanamide	1	0
C01035	4-Guanidinobutanoic acid	1	0
C00940	2-Keto-glutaramic acid	1	0
C01259	3-Hydroxy-N6,N6,N6-trimethyl-L-lysine	1	0
C01149	4-Trimethylammoniobutanal	1	0
C00531	Itaconyl-CoA	1	0
C00643	Oxitriptan	1	0
C08302	Dimethyltryptamine	1	0
C06608	Diethylphosphate	1	0
C00819	D-Glutamine	1	0
C06607	Diethylthiophosphate	1	0
